# Supplementary material for: Bis(1,10-phenanthroline-κ2 N,N′)(sulfato-O)copper(II) ethane-1,2-diol monosolvate
Source: Acta Crystallogr Sect E Struct Rep Online. 2011 Aug 11;67(Pt 9):m1215–6. doi: 10.1107/S1600536811031175 (PMC3200916; doi:10.1107/S1600536811031175)
Supplement: Supplementary file 1 [file e-67-m1215-sup1.cif]

##############################################################################
#                                                                            #
# This CIF contains the data in a paper accepted for publication in          #
# Acta Crystallographica Section E. It conforms to the requirements of       #
# Notes for Authors for Acta Crystallographica Section E, and has been       #
# peer reviewed under the auspices of the IUCr Commission on Journals.       #
#                                                                            #
# Full details of the Crystallographic Information File format               #
# are given in the paper "The Crystallographic Information File (CIF):       #
# a New Standard Archive File for Crystallography" by S. R. Hall, F. H.      #
# Allen and I. D. Brown [Acta Cryst. (1991), A47, 655-685].                  #
#                                                                            #
# The current version of the core CIF dictionary is obtainable from          #
# ftp://ftp.iucr.org/pub/cif_core.dic.                                       #
#                                                                            #
# Software is freely available for graphical display of the structure(s)     #
# in this CIF. For information consult the CIF software page                 #
# http://www.iucr.org/resources/cif/software.                                #
#                                                                            #
# This file may be used for bona fide research purposes within the           #
# scientific community so long as proper attribution is given to the journal # 
# article from which it was obtained.                                        #
#                                                                            #
##############################################################################
data_global
_audit_creation_method     'from SHELXL97 CIF and IUCr SHELXL97-template'
_journal_date_recd_electronic     2011-07-28
_journal_date_accepted     2011-08-02
_journal_name_full     'Acta Crystallographica, Section E'
_journal_year     2011
_journal_volume     67
_journal_issue      9
_journal_page_first     m1215
_journal_page_last     m1216
_journal_paper_category     QM
_journal_coeditor_code     BT5595
_publ_contact_author_name     'Dr. Kai-Long Zhong'
_publ_contact_author_address
;
Department of Applied Chemistry
Nanjing College of Chemical Technology
Nanjing, 210048, People's Republic of China
;
_publ_contact_author_email     'zklong@tom.com'
_publ_contact_author_fax     '+86-025-58370621'
_publ_contact_author_phone     '+86-025-58371642'
_publ_section_title
;\
Bis(1,10-phenanthroline-\k^2^<i>N</i>,<i>N</i>')(sulfato-\k^2^<i>O</i>,\
<i>O</i>')copper(II) ethane-1,2-diol monosolvate
;
loop_
    _publ_author_name
    _publ_author_address
    'Kai-Long Zhong'
;
Department of Applied Chemistry
Nanjing College of Chemical Technology
Nanjing, 210048, People's Republic of China
;
data_I
_audit_creation_method     SHELXL-97
_chemical_name_systematic
;
Bis(1,10-phenanthroline-\k^2^<i>N</i>,<i>N</i>')(sulfato-
\k^2^<i>O</i>,<i>O</i>')copper(II) ethane-1,2-diol monosolvate
;
_chemical_name_common     ?
_chemical_formula_moiety     'C24 H16 Cu N4 O4 S, C2 H6 O2'
_chemical_formula_sum     'C26 H22 Cu N4 O6 S'
_chemical_formula_iupac     '[Cu (S O4) (C12 H8 N2)2], C2 H6 O2'
_chemical_formula_weight     582.08
_chemical_melting_point     ?
_symmetry_cell_setting     monoclinic
_symmetry_space_group_name_H-M     'C c'
_symmetry_space_group_name_Hall     'C -2yc'
loop_
    _symmetry_equiv_pos_as_xyz
    'x, y, z'
    'x, -y, z+1/2'
    'x+1/2, y+1/2, z'
    'x+1/2, -y+1/2, z+1/2'
_cell_length_a     17.666(4)
_cell_length_b     11.992(2)
_cell_length_c     13.122(3)
_cell_angle_alpha     90.00
_cell_angle_beta     120.96(3)
_cell_angle_gamma     90.00
_cell_volume     2383.8(11)
_cell_formula_units_Z     4
_cell_measurement_reflns_used     5713
_cell_measurement_theta_min     3.2368
_cell_measurement_theta_max     27.4739
_cell_measurement_temperature     223.15
_exptl_crystal_description     Block
_exptl_crystal_colour     Green
_exptl_crystal_size_max     0.40
_exptl_crystal_size_mid     0.35
_exptl_crystal_size_min     0.25
_exptl_crystal_density_diffrn     1.622
_exptl_crystal_density_meas     ?
_exptl_crystal_density_method     'not measured'
_exptl_crystal_F_000     1196
_exptl_absorpt_coefficient_mu     1.057
_exptl_absorpt_correction_type     multi-scan
_exptl_absorpt_process_details     '(REQAB; Jacobson, 1998)'
_exptl_absorpt_correction_T_min     0.7756
_exptl_absorpt_correction_T_max     1.0000
_exptl_special_details
;
;
_diffrn_ambient_temperature     223.15
_diffrn_radiation_type     MoK\a
_diffrn_radiation_wavelength     0.71073
_diffrn_radiation_source     'fine-focus sealed tube'
_diffrn_radiation_monochromator     'Graphite Monochromator'
_diffrn_measurement_device_type     'Rigaku Mercury CCD'
_diffrn_measurement_method     \w
_diffrn_detector_area_resol_mean     28.5714
_diffrn_reflns_number     6663
_diffrn_reflns_av_R_equivalents     0.0179
_diffrn_reflns_av_sigmaI/netI     0.0322
_diffrn_reflns_theta_min     3.24
_diffrn_reflns_theta_max     27.47
_diffrn_reflns_theta_full     27.47
_diffrn_measured_fraction_theta_max     0.985
_diffrn_measured_fraction_theta_full     0.985
_diffrn_reflns_limit_h_min     -21
_diffrn_reflns_limit_h_max     22
_diffrn_reflns_limit_k_min     -13
_diffrn_reflns_limit_k_max     15
_diffrn_reflns_limit_l_min     -15
_diffrn_reflns_limit_l_max     17
_diffrn_standards_number     0
_diffrn_standards_interval_count     .
_diffrn_standards_interval_time     .
_diffrn_standards_decay_%     ?
_refine_special_details
;
Refinement of <i>F</i>^2^ against ALL reflections. The weighted <i>R</i>-factor
<i>wR</i> and goodness of fit <i>S</i> are based on <i>F</i>^2^, conventional
<i>R</i>-factors <i>R</i> are based on <i>F</i>, with <i>F</i> set to zero for
negative <i>F</i>^2^. The threshold expression of <i>F</i>^2^ >
\s(<i>F</i>^2^) is used only for calculating <i>R</i>-factors(gt) <i>etc</i>.
and is not relevant to the choice of reflections for refinement.
<i>R</i>-factors based on <i>F</i>^2^ are statistically about twice as large
as those based on <i>F</i>, and <i>R</i>- factors based on ALL data will be
even larger.
;
_reflns_number_total     4089
_reflns_number_gt     3835
_reflns_threshold_expression     I>2/s(I)
_refine_ls_structure_factor_coef     Fsqd
_refine_ls_matrix_type     full
_refine_ls_R_factor_all     0.0417
_refine_ls_R_factor_gt     0.0392
_refine_ls_wR_factor_gt     0.0995
_refine_ls_wR_factor_ref     0.1015
_refine_ls_goodness_of_fit_ref     1.060
_refine_ls_restrained_S_all     1.059
_refine_ls_number_reflns     4089
_refine_ls_number_parameters     344
_refine_ls_number_restraints     2
_refine_ls_hydrogen_treatment     constr
_refine_ls_weighting_scheme     calc
_refine_ls_weighting_details
         'calc w=1/[\s^2^(Fo^2^)+(0.0640P)^2^+1.9064P] where P=(Fo^2^+2Fc^2^)/3'
_atom_sites_solution_hydrogens     geom
_atom_sites_solution_primary     direct
_atom_sites_solution_secondary     difmap
_refine_ls_shift/su_max     0.000
_refine_ls_shift/su_mean     0.000
_refine_diff_density_max     1.070
_refine_diff_density_min     -0.809
_refine_ls_extinction_method     none
_refine_ls_extinction_coef     ?
_refine_ls_abs_structure_details     'Flack (1983), 1396 Friedel pairs'
_refine_ls_abs_structure_Flack     0.254(14)
loop_
    _atom_type_symbol
    _atom_type_description
    _atom_type_scat_dispersion_real
    _atom_type_scat_dispersion_imag
    _atom_type_scat_source
    'C' 'C' 0.0033 0.0016
                         'International Tables Vol C Tables 4.2.6.8 and 6.1.1.4'
    'H' 'H' 0.0000 0.0000
                         'International Tables Vol C Tables 4.2.6.8 and 6.1.1.4'
    'N' 'N' 0.0061 0.0033
                         'International Tables Vol C Tables 4.2.6.8 and 6.1.1.4'
    'O' 'O' 0.0106 0.0060
                         'International Tables Vol C Tables 4.2.6.8 and 6.1.1.4'
    'S' 'S' 0.1246 0.1234
                         'International Tables Vol C Tables 4.2.6.8 and 6.1.1.4'
    'Cu' 'Cu' 0.3201 1.2651
                         'International Tables Vol C Tables 4.2.6.8 and 6.1.1.4'
_computing_data_collection     'CrystalClear (Rigaku, 2007)'
_computing_cell_refinement     'CrystalClear (Rigaku, 2007)'
_computing_data_reduction     'CrystalClear (Rigaku, 2007)'
_computing_structure_solution     'SHELXS97 (Sheldrick, 2008)'
_computing_structure_refinement     'SHELXL97 (Sheldrick, 2008)'
_computing_molecular_graphics     'XP in SHELXTL (Sheldrick, 2008)'
_computing_publication_material     'SHELXTL (Sheldrick, 2008)'
loop_
    _atom_site_type_symbol
    _atom_site_label
    _atom_site_fract_x
    _atom_site_fract_y
    _atom_site_fract_z
    _atom_site_U_iso_or_equiv
    _atom_site_adp_type
    _atom_site_calc_flag
    _atom_site_refinement_flags
    _atom_site_occupancy
    _atom_site_symmetry_multiplicity
    _atom_site_disorder_assembly
    _atom_site_disorder_group
    Cu Cu1 0.17114(3) 0.28325(3) 0.03203(4) 0.02354(12) Uani d . 1 1 . .
    S S1 0.16061(6) 0.54366(7) 0.04366(9) 0.0262(2) Uani d . 1 1 . .
    N N3 0.2587(3) 0.2724(3) -0.0216(4) 0.0220(8) Uani d . 1 1 . .
    N N2 0.0827(3) 0.2673(3) 0.0820(4) 0.0253(8) Uani d . 1 1 . .
    C C24 0.3290(3) 0.2059(3) 0.0478(4) 0.0215(9) Uani d . 1 1 . .
    N N1 0.0735(2) 0.1831(3) -0.1135(3) 0.0246(8) Uani d . 1 1 . .
    N N4 0.2650(2) 0.1851(3) 0.1690(3) 0.0223(7) Uani d . 1 1 . .
    C C11 0.0105(3) 0.2038(3) 0.0078(4) 0.0235(9) Uani d . 1 1 . .
    C C8 -0.0484(3) 0.2248(4) 0.1356(5) 0.0298(11) Uani d . 1 1 . .
    H H8A -0.0915 0.2107 0.1546 0.036 Uiso calc R 1 1 . .
    C C15 0.3855(4) 0.2311(4) -0.0817(5) 0.0335(11) Uani d . 1 1 . .
    H H15A 0.4279 0.2186 -0.1023 0.040 Uiso calc R 1 1 . .
    O O4 0.0858(2) 0.6189(3) -0.0263(3) 0.0336(7) Uani d . 1 1 . .
    C C14 0.2517(3) 0.3163(4) -0.1194(4) 0.0268(9) Uani d . 1 1 . .
    H H14A 0.2038 0.3622 -0.1669 0.032 Uiso calc R 1 1 . .
    C C10 0.0876(3) 0.3084(4) 0.1789(5) 0.0313(10) Uani d . 1 1 . .
    H H10A 0.1356 0.3532 0.2291 0.038 Uiso calc R 1 1 . .
    C C12 0.0056(3) 0.1594(4) -0.0968(4) 0.0218(8) Uani d . 1 1 . .
    C C19 0.4077(3) 0.0962(3) 0.2325(4) 0.0255(10) Uani d . 1 1 . .
    C C4 -0.0682(3) 0.0986(4) -0.1775(4) 0.0264(10) Uani d . 1 1 . .
    O O3 0.2432(2) 0.5960(3) 0.0654(3) 0.0365(8) Uani d . 1 1 . .
    C C13 0.3122(4) 0.2966(4) -0.1525(5) 0.0320(11) Uani d . 1 1 . .
    H H13A 0.3042 0.3272 -0.2225 0.038 Uiso calc R 1 1 . .
    C C9 0.0224(4) 0.2870(3) 0.2096(5) 0.0298(11) Uani d . 1 1 . .
    H H9A 0.0287 0.3154 0.2795 0.036 Uiso calc R 1 1 . .
    C C18 0.4738(3) 0.0761(4) 0.2050(5) 0.0302(11) Uani d . 1 1 . .
    H H18A 0.5224 0.0334 0.2573 0.036 Uiso calc R 1 1 . .
    C C5 -0.1378(3) 0.0776(4) -0.1545(4) 0.0316(11) Uani d . 1 1 . .
    H H5A -0.1872 0.0370 -0.2087 0.038 Uiso calc R 1 1 . .
    C C7 -0.0582(3) 0.1810(4) 0.0300(4) 0.0251(9) Uani d . 1 1 . .
    C C16 0.3945(3) 0.1835(4) 0.0227(4) 0.0260(9) Uani d . 1 1 . .
    C C17 0.4695(3) 0.1164(4) 0.1054(4) 0.0315(10) Uani d . 1 1 . .
    H H17A 0.5145 0.1010 0.0904 0.038 Uiso calc R 1 1 . .
    C C3 -0.0707(3) 0.0591(4) -0.2814(4) 0.0310(10) Uani d . 1 1 . .
    H H3A -0.1183 0.0171 -0.3374 0.037 Uiso calc R 1 1 . .
    C C23 0.3340(3) 0.1616(4) 0.1529(4) 0.0218(8) Uani d . 1 1 . .
    C C6 -0.1316(3) 0.1171(4) -0.0534(4) 0.0318(10) Uani d . 1 1 . .
    H H6A -0.1766 0.1018 -0.0385 0.038 Uiso calc R 1 1 . .
    C C20 0.4089(3) 0.0575(4) 0.3340(4) 0.0318(10) Uani d . 1 1 . .
    H H20A 0.4558 0.0141 0.3892 0.038 Uiso calc R 1 1 . .
    C C2 -0.0025(4) 0.0838(4) -0.2974(5) 0.0350(12) Uani d . 1 1 . .
    H H2A -0.0038 0.0601 -0.3658 0.042 Uiso calc R 1 1 . .
    C C22 0.2710(3) 0.1466(4) 0.2686(4) 0.0294(10) Uani d . 1 1 . .
    H H22A 0.2257 0.1632 0.2826 0.035 Uiso calc R 1 1 . .
    C C21 0.3416(4) 0.0832(4) 0.3522(4) 0.0348(12) Uani d . 1 1 . .
    H H21A 0.3430 0.0584 0.4203 0.042 Uiso calc R 1 1 . .
    C C1 0.0701(3) 0.1451(4) -0.2109(4) 0.0300(9) Uani d . 1 1 . .
    H H1A 0.1171 0.1593 -0.2220 0.036 Uiso calc R 1 1 . .
    O O1 0.1418(2) 0.4369(2) -0.0255(3) 0.0357(7) Uani d . 1 1 . .
    O O6 0.1139(3) 0.8222(3) 0.0846(4) 0.0541(11) Uani d . 1 1 . .
    H H6B 0.1059 0.7631 0.0492 0.081 Uiso calc R 1 1 . .
    O O5 0.2232(3) 0.8087(3) -0.0330(4) 0.0503(10) Uani d . 1 1 . .
    H H5B 0.2288 0.7496 0.0017 0.075 Uiso calc R 1 1 . .
    C C26 0.1316(6) 0.9055(4) 0.0264(7) 0.058(2) Uani d . 1 1 . .
    H H26A 0.1279 0.9770 0.0584 0.070 Uiso calc R 1 1 . .
    H H26B 0.0857 0.9042 -0.0569 0.070 Uiso calc R 1 1 . .
    C C25 0.2177(4) 0.8984(5) 0.0348(6) 0.0586(18) Uani d . 1 1 . .
    H H25A 0.2289 0.9681 0.0072 0.070 Uiso calc R 1 1 . .
    H H25B 0.2635 0.8890 0.1175 0.070 Uiso calc R 1 1 . .
    O O2 0.1672(2) 0.5194(2) 0.1578(2) 0.0332(6) Uani d . 1 1 . .
loop_
    _atom_site_aniso_label
    _atom_site_aniso_U_11
    _atom_site_aniso_U_22
    _atom_site_aniso_U_33
    _atom_site_aniso_U_12
    _atom_site_aniso_U_13
    _atom_site_aniso_U_23
    Cu1 0.0233(2) 0.0247(2) 0.0272(2) 0.0012(2) 0.01621(16) 0.0011(3)
    S1 0.0221(5) 0.0222(4) 0.0277(5) 0.0012(4) 0.0079(4) -0.0003(4)
    N3 0.022(2) 0.0252(19) 0.0229(19) 0.0066(14) 0.0142(17) 0.0048(15)
    N2 0.025(2) 0.0251(19) 0.027(2) 0.0026(15) 0.0137(19) -0.0009(16)
    C24 0.024(2) 0.021(2) 0.019(2) 0.0000(16) 0.0106(18) -0.0046(16)
    N1 0.0242(19) 0.0254(19) 0.0228(18) -0.0047(15) 0.0110(16) -0.0030(15)
    N4 0.0291(19) 0.0201(17) 0.0215(17) -0.0015(15) 0.0158(16) -0.0010(15)
    C11 0.020(2) 0.022(2) 0.028(2) 0.0029(16) 0.012(2) 0.0011(18)
    C8 0.027(3) 0.033(3) 0.038(3) -0.0001(19) 0.023(2) 0.005(2)
    C15 0.040(3) 0.037(3) 0.034(3) -0.003(2) 0.026(2) -0.001(2)
    O4 0.0286(16) 0.0358(16) 0.0351(16) 0.0043(13) 0.0155(14) 0.0010(14)
    C14 0.025(2) 0.035(2) 0.023(2) 0.0033(19) 0.015(2) 0.005(2)
    C10 0.035(3) 0.028(2) 0.034(3) -0.002(2) 0.019(2) -0.003(2)
    C12 0.024(2) 0.0184(18) 0.0227(19) 0.0034(17) 0.0119(18) 0.0053(17)
    C19 0.025(2) 0.018(2) 0.023(2) -0.0011(17) 0.0053(19) -0.0057(18)
    C4 0.024(2) 0.028(2) 0.025(2) 0.0002(18) 0.010(2) 0.0010(19)
    O3 0.0219(16) 0.0410(19) 0.049(2) 0.0042(13) 0.0197(15) 0.0121(15)
    C13 0.034(3) 0.038(3) 0.029(3) 0.004(2) 0.019(2) 0.005(2)
    C9 0.037(3) 0.031(3) 0.033(3) 0.0004(19) 0.026(2) 0.0018(19)
    C18 0.022(2) 0.032(3) 0.032(2) 0.0006(18) 0.010(2) -0.002(2)
    C5 0.025(3) 0.028(2) 0.030(2) -0.0058(18) 0.005(2) -0.0016(19)
    C7 0.027(2) 0.024(2) 0.028(2) 0.0057(18) 0.016(2) 0.0078(19)
    C16 0.020(2) 0.027(2) 0.031(2) -0.0002(18) 0.013(2) -0.001(2)
    C17 0.023(2) 0.032(2) 0.035(2) -0.0005(19) 0.012(2) -0.006(2)
    C3 0.033(3) 0.029(2) 0.025(2) -0.001(2) 0.010(2) -0.004(2)
    C23 0.021(2) 0.022(2) 0.0214(19) 0.0024(17) 0.0105(18) 0.0008(17)
    C6 0.025(2) 0.037(3) 0.038(3) -0.006(2) 0.019(2) 0.001(2)
    C20 0.031(3) 0.030(3) 0.025(2) 0.006(2) 0.007(2) 0.002(2)
    C2 0.046(3) 0.032(3) 0.028(2) -0.007(2) 0.020(2) -0.006(2)
    C22 0.033(3) 0.035(2) 0.027(2) 0.008(2) 0.021(2) 0.006(2)
    C21 0.040(3) 0.035(3) 0.025(2) 0.004(2) 0.014(2) 0.009(2)
    C1 0.035(3) 0.030(2) 0.026(2) -0.001(2) 0.017(2) -0.002(2)
    O1 0.0474(18) 0.0267(13) 0.0325(15) 0.0058(13) 0.0201(14) -0.0012(12)
    O6 0.084(3) 0.037(2) 0.069(3) -0.003(2) 0.059(3) -0.008(2)
    O5 0.068(3) 0.047(2) 0.057(2) -0.006(2) 0.048(2) 0.0026(19)
    C26 0.111(6) 0.020(2) 0.068(4) -0.002(3) 0.065(5) -0.006(3)
    C25 0.053(4) 0.059(4) 0.058(4) -0.029(3) 0.025(3) -0.014(3)
    O2 0.0381(17) 0.0364(15) 0.0265(13) -0.0035(13) 0.0176(13) 0.0002(13)
_geom_special_details
;
All e.s.d.'s (except the e.s.d. in the dihedral angle between two l.s. planes)
are estimated using the full covariance matrix. The cell e.s.d.'s are taken
into account individually in the estimation of e.s.d.'s in distances, angles
and torsion angles; correlations between e.s.d.'s in cell parameters are only
used when they are defined by crystal symmetry. An approximate (isotropic)
treatment of cell e.s.d.'s is used for estimating e.s.d.'s involving l.s.
planes.
;
loop_
    _geom_bond_atom_site_label_1
    _geom_bond_atom_site_label_2
    _geom_bond_site_symmetry_2
    _geom_bond_distance
    _geom_bond_publ_flag
    Cu1 O1 . 1.957(3) y
    Cu1 N2 . 1.990(4) y
    Cu1 N3 . 2.006(4) y
    Cu1 N4 . 2.073(4) y
    Cu1 N1 . 2.162(4) y
    S1 O4 . 1.469(3) y
    S1 O2 . 1.470(3) y
    S1 O3 . 1.475(3) y
    S1 O1 . 1.504(3) y
    N3 C14 . 1.333(6) ?
    N3 C24 . 1.358(6) ?
    N2 C10 . 1.324(7) ?
    N2 C11 . 1.371(6) ?
    C24 C16 . 1.382(6) ?
    C24 C23 . 1.437(6) ?
    N1 C1 . 1.330(6) ?
    N1 C12 . 1.354(5) ?
    N4 C22 . 1.338(6) ?
    N4 C23 . 1.369(5) ?
    C11 C7 . 1.412(6) ?
    C11 C12 . 1.433(6) ?
    C8 C9 . 1.347(8) ?
    C8 C7 . 1.408(7) ?
    C8 H8A . 0.9300 ?
    C15 C13 . 1.386(8) ?
    C15 C16 . 1.415(7) ?
    C15 H15A . 0.9300 ?
    C14 C13 . 1.365(7) ?
    C14 H14A . 0.9300 ?
    C10 C9 . 1.426(7) ?
    C10 H10A . 0.9300 ?
    C12 C4 . 1.390(6) ?
    C19 C20 . 1.401(7) ?
    C19 C18 . 1.409(7) ?
    C19 C23 . 1.415(6) ?
    C4 C3 . 1.422(7) ?
    C4 C5 . 1.432(7) ?
    C13 H13A . 0.9300 ?
    C9 H9A . 0.9300 ?
    C18 C17 . 1.358(7) ?
    C18 H18A . 0.9300 ?
    C5 C6 . 1.359(7) ?
    C5 H5A . 0.9300 ?
    C7 C6 . 1.416(7) ?
    C16 C17 . 1.451(7) ?
    C17 H17A . 0.9300 ?
    C3 C2 . 1.358(7) ?
    C3 H3A . 0.9300 ?
    C6 H6A . 0.9300 ?
    C20 C21 . 1.363(7) ?
    C20 H20A . 0.9300 ?
    C2 C1 . 1.406(7) ?
    C2 H2A . 0.9300 ?
    C22 C21 . 1.389(7) ?
    C22 H22A . 0.9300 ?
    C21 H21A . 0.9300 ?
    C1 H1A . 0.9300 ?
    O6 C26 . 1.386(7) ?
    O6 H6B . 0.8200 ?
    O5 C25 . 1.430(7) ?
    O5 H5B . 0.8200 ?
    C26 C25 . 1.472(8) y
    C26 H26A . 0.9700 ?
    C26 H26B . 0.9700 ?
    C25 H25A . 0.9700 ?
    C25 H25B . 0.9700 ?
loop_
    _geom_angle_atom_site_label_1
    _geom_angle_atom_site_label_2
    _geom_angle_atom_site_label_3
    _geom_angle_site_symmetry_1
    _geom_angle_site_symmetry_3
    _geom_angle
    _geom_angle_publ_flag
    O1 Cu1 N2 . . 96.90(14) y
    O1 Cu1 N3 . . 91.43(13) y
    N2 Cu1 N3 . . 170.72(10) ?
    O1 Cu1 N4 . . 143.49(13) y
    N2 Cu1 N4 . . 94.19(15) ?
    N3 Cu1 N4 . . 81.39(15) y
    O1 Cu1 N1 . . 104.46(13) y
    N2 Cu1 N1 . . 80.37(15) y
    N3 Cu1 N1 . . 93.63(15) ?
    N4 Cu1 N1 . . 111.67(10) ?
    O4 S1 O2 . . 109.46(18) y
    O4 S1 O3 . . 110.01(16) y
    O2 S1 O3 . . 109.6(2) y
    O4 S1 O1 . . 107.30(19) y
    O2 S1 O1 . . 108.83(17) y
    O3 S1 O1 . . 111.61(19) y
    C14 N3 C24 . . 118.5(4) ?
    C14 N3 Cu1 . . 127.3(3) ?
    C24 N3 Cu1 . . 114.0(3) ?
    C10 N2 C11 . . 117.8(4) ?
    C10 N2 Cu1 . . 127.3(4) ?
    C11 N2 Cu1 . . 114.9(3) ?
    N3 C24 C16 . . 122.9(4) ?
    N3 C24 C23 . . 116.3(4) ?
    C16 C24 C23 . . 120.7(4) ?
    C1 N1 C12 . . 118.5(4) ?
    C1 N1 Cu1 . . 131.3(3) ?
    C12 N1 Cu1 . . 110.2(3) ?
    C22 N4 C23 . . 116.7(4) ?
    C22 N4 Cu1 . . 132.0(3) ?
    C23 N4 Cu1 . . 111.2(3) ?
    N2 C11 C7 . . 123.1(4) ?
    N2 C11 C12 . . 117.5(4) ?
    C7 C11 C12 . . 119.4(4) ?
    C9 C8 C7 . . 121.0(5) ?
    C9 C8 H8A . . 119.5 ?
    C7 C8 H8A . . 119.5 ?
    C13 C15 C16 . . 118.6(5) ?
    C13 C15 H15A . . 120.7 ?
    C16 C15 H15A . . 120.7 ?
    N3 C14 C13 . . 122.6(4) ?
    N3 C14 H14A . . 118.7 ?
    C13 C14 H14A . . 118.7 ?
    N2 C10 C9 . . 122.7(5) ?
    N2 C10 H10A . . 118.6 ?
    C9 C10 H10A . . 118.6 ?
    N1 C12 C4 . . 123.3(4) ?
    N1 C12 C11 . . 117.1(4) ?
    C4 C12 C11 . . 119.7(4) ?
    C20 C19 C18 . . 125.2(4) ?
    C20 C19 C23 . . 116.4(4) ?
    C18 C19 C23 . . 118.4(4) ?
    C12 C4 C3 . . 117.4(4) ?
    C12 C4 C5 . . 120.2(4) ?
    C3 C4 C5 . . 122.4(4) ?
    C14 C13 C15 . . 119.9(5) ?
    C14 C13 H13A . . 120.0 ?
    C15 C13 H13A . . 120.0 ?
    C8 C9 C10 . . 118.8(5) ?
    C8 C9 H9A . . 120.6 ?
    C10 C9 H9A . . 120.6 ?
    C17 C18 C19 . . 122.8(5) ?
    C17 C18 H18A . . 118.6 ?
    C19 C18 H18A . . 118.6 ?
    C6 C5 C4 . . 119.8(4) ?
    C6 C5 H5A . . 120.1 ?
    C4 C5 H5A . . 120.1 ?
    C8 C7 C11 . . 116.6(4) ?
    C8 C7 C6 . . 124.2(4) ?
    C11 C7 C6 . . 119.2(4) ?
    C24 C16 C15 . . 117.5(4) ?
    C24 C16 C17 . . 119.0(4) ?
    C15 C16 C17 . . 123.5(4) ?
    C18 C17 C16 . . 119.6(5) ?
    C18 C17 H17A . . 120.2 ?
    C16 C17 H17A . . 120.2 ?
    C2 C3 C4 . . 118.9(4) ?
    C2 C3 H3A . . 120.6 ?
    C4 C3 H3A . . 120.6 ?
    N4 C23 C19 . . 123.7(4) ?
    N4 C23 C24 . . 116.9(4) ?
    C19 C23 C24 . . 119.4(4) ?
    C5 C6 C7 . . 121.7(4) ?
    C5 C6 H6A . . 119.2 ?
    C7 C6 H6A . . 119.2 ?
    C21 C20 C19 . . 120.3(4) ?
    C21 C20 H20A . . 119.9 ?
    C19 C20 H20A . . 119.9 ?
    C3 C2 C1 . . 120.1(5) ?
    C3 C2 H2A . . 119.9 ?
    C1 C2 H2A . . 119.9 ?
    N4 C22 C21 . . 123.3(4) ?
    N4 C22 H22A . . 118.4 ?
    C21 C22 H22A . . 118.4 ?
    C20 C21 C22 . . 119.6(4) ?
    C20 C21 H21A . . 120.2 ?
    C22 C21 H21A . . 120.2 ?
    N1 C1 C2 . . 121.8(4) ?
    N1 C1 H1A . . 119.1 ?
    C2 C1 H1A . . 119.1 ?
    S1 O1 Cu1 . . 129.51(18) ?
    C26 O6 H6B . . 109.5 ?
    C25 O5 H5B . . 109.5 ?
    O6 C26 C25 . . 115.7(6) ?
    O6 C26 H26A . . 108.3 ?
    C25 C26 H26A . . 108.3 ?
    O6 C26 H26B . . 108.3 ?
    C25 C26 H26B . . 108.3 ?
    H26A C26 H26B . . 107.4 ?
    O5 C25 C26 . . 113.3(5) ?
    O5 C25 H25A . . 108.9 ?
    C26 C25 H25A . . 108.9 ?
    O5 C25 H25B . . 108.9 ?
    C26 C25 H25B . . 108.9 ?
    H25A C25 H25B . . 107.7 ?
loop_
    _geom_torsion_atom_site_label_1
    _geom_torsion_atom_site_label_2
    _geom_torsion_atom_site_label_3
    _geom_torsion_atom_site_label_4
    _geom_torsion_site_symmetry_1
    _geom_torsion_site_symmetry_2
    _geom_torsion_site_symmetry_3
    _geom_torsion_site_symmetry_4
    _geom_torsion
    _geom_torsion_publ_flag
    O1 Cu1 N3 C14 . . . . -37.2(4) ?
    N4 Cu1 N3 C14 . . . . 178.8(4) ?
    N1 Cu1 N3 C14 . . . . 67.4(4) ?
    O1 Cu1 N3 C24 . . . . 147.5(3) ?
    N4 Cu1 N3 C24 . . . . 3.5(3) ?
    N1 Cu1 N3 C24 . . . . -107.9(3) ?
    O1 Cu1 N2 C10 . . . . -76.9(4) ?
    N4 Cu1 N2 C10 . . . . 68.3(4) ?
    N1 Cu1 N2 C10 . . . . 179.6(4) ?
    O1 Cu1 N2 C11 . . . . 105.0(3) ?
    N4 Cu1 N2 C11 . . . . -109.8(3) ?
    N1 Cu1 N2 C11 . . . . 1.5(3) ?
    C14 N3 C24 C16 . . . . 1.2(7) ?
    Cu1 N3 C24 C16 . . . . 176.9(3) ?
    C14 N3 C24 C23 . . . . 179.4(4) ?
    Cu1 N3 C24 C23 . . . . -4.9(5) ?
    O1 Cu1 N1 C1 . . . . 83.4(4) ?
    N2 Cu1 N1 C1 . . . . 178.1(4) ?
    N3 Cu1 N1 C1 . . . . -9.1(4) ?
    N4 Cu1 N1 C1 . . . . -91.2(4) ?
    O1 Cu1 N1 C12 . . . . -95.9(3) ?
    N2 Cu1 N1 C12 . . . . -1.1(3) ?
    N3 Cu1 N1 C12 . . . . 171.7(3) ?
    N4 Cu1 N1 C12 . . . . 89.6(3) ?
    O1 Cu1 N4 C22 . . . . 94.6(4) ?
    N2 Cu1 N4 C22 . . . . -12.9(4) ?
    N3 Cu1 N4 C22 . . . . 175.3(4) ?
    N1 Cu1 N4 C22 . . . . -94.2(4) ?
    O1 Cu1 N4 C23 . . . . -82.1(3) ?
    N2 Cu1 N4 C23 . . . . 170.3(3) ?
    N3 Cu1 N4 C23 . . . . -1.5(3) ?
    N1 Cu1 N4 C23 . . . . 89.0(3) ?
    C10 N2 C11 C7 . . . . 0.2(7) ?
    Cu1 N2 C11 C7 . . . . 178.5(3) ?
    C10 N2 C11 C12 . . . . -179.9(4) ?
    Cu1 N2 C11 C12 . . . . -1.6(5) ?
    C24 N3 C14 C13 . . . . 0.4(7) ?
    Cu1 N3 C14 C13 . . . . -174.7(4) ?
    C11 N2 C10 C9 . . . . 1.5(7) ?
    Cu1 N2 C10 C9 . . . . -176.5(3) ?
    C1 N1 C12 C4 . . . . -1.0(6) ?
    Cu1 N1 C12 C4 . . . . 178.3(3) ?
    C1 N1 C12 C11 . . . . -178.7(4) ?
    Cu1 N1 C12 C11 . . . . 0.7(5) ?
    N2 C11 C12 N1 . . . . 0.6(6) ?
    C7 C11 C12 N1 . . . . -179.6(4) ?
    N2 C11 C12 C4 . . . . -177.2(4) ?
    C7 C11 C12 C4 . . . . 2.7(6) ?
    N1 C12 C4 C3 . . . . 0.7(7) ?
    C11 C12 C4 C3 . . . . 178.3(4) ?
    N1 C12 C4 C5 . . . . -179.4(4) ?
    C11 C12 C4 C5 . . . . -1.8(6) ?
    N3 C14 C13 C15 . . . . -1.8(8) ?
    C16 C15 C13 C14 . . . . 1.6(8) ?
    C7 C8 C9 C10 . . . . 0.3(7) ?
    N2 C10 C9 C8 . . . . -1.8(7) ?
    C20 C19 C18 C17 . . . . -179.6(5) ?
    C23 C19 C18 C17 . . . . -0.2(7) ?
    C12 C4 C5 C6 . . . . -0.1(7) ?
    C3 C4 C5 C6 . . . . 179.7(5) ?
    C9 C8 C7 C11 . . . . 1.2(7) ?
    C9 C8 C7 C6 . . . . -178.6(4) ?
    N2 C11 C7 C8 . . . . -1.6(6) ?
    C12 C11 C7 C8 . . . . 178.5(4) ?
    N2 C11 C7 C6 . . . . 178.2(4) ?
    C12 C11 C7 C6 . . . . -1.6(6) ?
    N3 C24 C16 C15 . . . . -1.2(7) ?
    C23 C24 C16 C15 . . . . -179.3(4) ?
    N3 C24 C16 C17 . . . . 176.7(4) ?
    C23 C24 C16 C17 . . . . -1.4(7) ?
    C13 C15 C16 C24 . . . . -0.2(7) ?
    C13 C15 C16 C17 . . . . -178.1(5) ?
    C19 C18 C17 C16 . . . . 0.2(7) ?
    C24 C16 C17 C18 . . . . 0.6(7) ?
    C15 C16 C17 C18 . . . . 178.4(5) ?
    C12 C4 C3 C2 . . . . -1.0(7) ?
    C5 C4 C3 C2 . . . . 179.2(5) ?
    C22 N4 C23 C19 . . . . 2.7(6) ?
    Cu1 N4 C23 C19 . . . . 180.0(3) ?
    C22 N4 C23 C24 . . . . -178.0(4) ?
    Cu1 N4 C23 C24 . . . . -0.7(5) ?
    C20 C19 C23 N4 . . . . -1.8(6) ?
    C18 C19 C23 N4 . . . . 178.8(4) ?
    C20 C19 C23 C24 . . . . 178.9(4) ?
    C18 C19 C23 C24 . . . . -0.5(6) ?
    N3 C24 C23 N4 . . . . 3.7(6) ?
    C16 C24 C23 N4 . . . . -178.0(4) ?
    N3 C24 C23 C19 . . . . -176.9(4) ?
    C16 C24 C23 C19 . . . . 1.3(6) ?
    C4 C5 C6 C7 . . . . 1.2(8) ?
    C8 C7 C6 C5 . . . . 179.5(5) ?
    C11 C7 C6 C5 . . . . -0.3(7) ?
    C18 C19 C20 C21 . . . . 179.3(4) ?
    C23 C19 C20 C21 . . . . -0.1(7) ?
    C4 C3 C2 C1 . . . . 1.5(7) ?
    C23 N4 C22 C21 . . . . -1.7(7) ?
    Cu1 N4 C22 C21 . . . . -178.3(4) ?
    C19 C20 C21 C22 . . . . 1.0(7) ?
    N4 C22 C21 C20 . . . . -0.1(8) ?
    C12 N1 C1 C2 . . . . 1.6(6) ?
    Cu1 N1 C1 C2 . . . . -177.6(3) ?
    C3 C2 C1 N1 . . . . -1.9(7) ?
    O4 S1 O1 Cu1 . . . . -145.3(2) ?
    O2 S1 O1 Cu1 . . . . -26.9(3) ?
    O3 S1 O1 Cu1 . . . . 94.2(3) ?
    N2 Cu1 O1 S1 . . . . 72.8(3) ?
    N3 Cu1 O1 S1 . . . . -111.3(3) ?
    N4 Cu1 O1 S1 . . . . -33.9(4) ?
    N1 Cu1 O1 S1 . . . . 154.6(2) ?
    O6 C26 C25 O5 . . . . 71.3(6) ?
loop_
    _geom_hbond_atom_site_label_D
    _geom_hbond_atom_site_label_H
    _geom_hbond_atom_site_label_A
    _geom_hbond_site_symmetry_A
    _geom_hbond_distance_DH
    _geom_hbond_distance_HA
    _geom_hbond_distance_DA
    _geom_hbond_angle_DHA
    O6 H6B O4 . 0.82 1.93 2.751(5) 176.1
    O5 H5B O3 . 0.82 1.98 2.798(5) 171.3
