# Supplementary material for: Bis(1,10-phenanthroline-κ2 N,N′)(sulfato-O)copper(II) ethane-1,2-diol monosolvate
Source: Acta Crystallogr Sect E Struct Rep Online. 2011 Aug 11;67(Pt 9):m1215–6. doi: 10.1107/S1600536811031175 (PMC3200916; doi:10.1107/S1600536811031175)
Supplement: Supplementary file 2 [file e-67-m1215-Isup2.hkl]

# 
# h,k,l, Fc-squared, Fo-squared, sigma(Fo-squared) and status flag 
# 
data_I
_shelx_title ' P in Cc' 
_shelx_refln_list_code          4 
_shelx_F_calc_maximum      429.38 
_exptl_crystal_F_000      1196.00 
_reflns_d_resolution_high  0.7703 
 
loop_ 
 _symmetry_equiv_pos_as_xyz 
 'x, y, z' 
 'x, -y, z+1/2' 
 'x+1/2, y+1/2, z' 
 'x+1/2, -y+1/2, z+1/2' 
 
_cell_length_a    17.6661 
_cell_length_b    11.9916 
_cell_length_c    13.1216 
_cell_angle_alpha  90.000 
_cell_angle_beta  120.956 
_cell_angle_gamma  90.000 
 
_shelx_F_squared_multiplier     1.000 
 
loop_ 
 _refln_index_h 
 _refln_index_k 
 _refln_index_l 
 _refln_F_squared_calc 
 _refln_F_squared_meas 
 _refln_F_squared_sigma 
 _refln_observed_status 
  18   4 -15      473.04      367.49     48.65 o 
  15   5 -15     1164.66     1423.37     73.50 o 
  17   5 -15       27.44       28.98     25.88 o 
  12   6 -15      174.50      144.92     75.57 o 
  14   6 -15      548.77      650.09     51.76 o 
  20   2 -14      523.38      778.45     85.92 o 
   7   3 -14      196.82      194.61     35.20 o 
  19   3 -14      510.52      559.00     60.04 o 
   8   4 -14      193.10      154.24     44.51 o 
  16   4 -14      972.46      776.38     60.04 o 
  18   4 -14      318.12      305.38     56.93 o 
  15   5 -14     1377.94     1440.97     74.53 o 
  17   5 -14      729.54      856.09     70.39 o 
  12   6 -14       38.06       33.13     25.88 o 
  14   6 -14      152.46      144.92     33.13 o 
  16   6 -14      304.29      322.98     43.48 o 
  13   7 -14      742.72      642.84     47.62 o 
  15   7 -14      328.82      273.29     41.41 o 
   5   1 -13       93.70       77.64     26.91 o 
   7   1 -13      391.85      393.37     48.65 o 
  19   1 -13      146.47      171.84     50.72 o 
  21   1 -13      707.05      868.83     54.35 o 
   2   2 -13      550.01      442.02     42.44 o 
   4   2 -13      351.61      350.92     37.27 o 
   6   2 -13     1125.78      980.31     61.08 o 
   8   2 -13      556.65      403.72     41.41 o 
  10   2 -13       12.77       22.77     24.84 o 
  18   2 -13      341.71      407.86     51.76 o 
  20   2 -13       80.63       64.18     35.20 o 
   3   3 -13     1261.70     1217.37     73.50 o 
   5   3 -13     1788.94     1679.06     73.50 o 
   7   3 -13      590.21      610.75     45.55 o 
   9   3 -13     1378.26     1137.66    186.33 o 
  11   3 -13      523.38      390.26     41.41 o 
  17   3 -13      550.54      541.40     68.32 o 
  19   3 -13      299.32      184.26     43.48 o 
  21   3 -13      216.08       86.95     40.37 o 
   4   4 -13     1962.17     1713.22     89.03 o 
   6   4 -13     1523.83     1427.51     80.74 o 
   8   4 -13      155.52      177.02     28.98 o 
  10   4 -13      264.63      206.00     38.30 o 
  16   4 -13      327.70      332.29     59.01 o 
  18   4 -13      341.95      256.72     51.76 o 
  20   4 -13      157.90       74.53     46.58 o 
   7   5 -13     1260.58     1238.07     70.39 o 
   9   5 -13      150.86       89.03     24.84 o 
  11   5 -13       88.23      130.43     32.09 o 
  13   5 -13      517.32      602.47     49.69 o 
  15   5 -13      557.57      723.59     54.86 o 
  17   5 -13      817.30     1002.05     69.36 o 
  19   5 -13      287.75      315.73     56.93 o 
  12   6 -13     1017.97     1298.11     60.04 o 
  14   6 -13      921.81      985.49     62.11 o 
  16   6 -13      832.80      966.85     61.08 o 
  18   6 -13      781.88     1024.82     69.36 o 
   9   7 -13     1144.48     1274.30     51.76 o 
  11   7 -13       51.23       56.93     32.09 o 
  13   7 -13       47.78       41.41     28.98 o 
  15   7 -13      121.08       95.24     31.06 o 
  17   7 -13       40.70       72.46     36.23 o 
  12   8 -13      561.92      556.92     40.37 o 
  14   8 -13      256.57      271.22     40.37 o 
  16   8 -13      546.42      464.79     43.48 o 
   4   0 -12     2797.55     2504.09     84.88 o 
   6   0 -12     3422.09     3239.07     99.38 o 
   8   0 -12     2307.16     2034.12     91.10 o 
  10   0 -12      361.43      311.59     41.41 o 
  20   0 -12     1277.74     1139.73     85.92 o 
  22   0 -12      167.74       89.03     39.34 o 
   1   1 -12      381.14      358.17     39.34 o 
   3   1 -12      460.79      453.41     53.83 o 
   5   1 -12      409.92      364.38     43.48 o 
   7   1 -12      475.29      569.35     55.90 o 
   9   1 -12       50.62       48.65     24.84 o 
  11   1 -12      206.62      283.64     45.55 o 
  19   1 -12       27.32       48.65     36.23 o 
  21   1 -12       24.10       64.98     29.87 o 
   0   2 -12      515.64      468.93     49.69 o 
   2   2 -12     1207.00     1224.61     65.22 o 
   4   2 -12     2777.08     2794.98     82.81 o 
   6   2 -12     2065.75     2202.85     78.67 o 
   8   2 -12     5213.73     5477.12    120.08 o 
  10   2 -12      110.56      153.21     35.20 o 
  18   2 -12     2049.07     2256.68     98.34 o 
  20   2 -12      610.07      963.75     86.95 o 
  22   2 -12      703.46      975.14     75.57 o 
   1   3 -12      476.80      409.93     45.55 o 
   3   3 -12      571.17      522.76     46.58 o 
   5   3 -12     1826.27     1698.72     64.18 o 
   7   3 -12      313.05      355.07     37.27 o 
   9   3 -12      484.52      383.02     39.34 o 
  11   3 -12     3579.89     3932.63    105.59 o 
  17   3 -12      424.48      547.61     56.93 o 
  19   3 -12      594.43      781.56     66.25 o 
  21   3 -12       32.84       73.50     36.23 o 
   2   4 -12      815.30      750.50     50.72 o 
   4   4 -12     1108.48     1113.85     51.76 o 
   6   4 -12      344.84      401.65     39.34 o 
   8   4 -12      608.70      609.72     53.83 o 
  10   4 -12      639.07      737.05     60.04 o 
  12   4 -12     2565.98     2426.45     84.88 o 
  16   4 -12      385.82      363.35     50.72 o 
  18   4 -12      232.22      137.68     43.48 o 
   3   5 -12     1061.14      995.84     57.97 o 
   5   5 -12     1274.85     1272.23     59.01 o 
   7   5 -12      303.51      272.25     35.20 o 
   9   5 -12      930.50      782.59     48.65 o 
  11   5 -12     3087.44     3057.91     98.34 o 
  13   5 -12     1584.17     1536.68    123.70 o 
  15   5 -12     1297.32     1285.69     65.22 o 
  17   5 -12      435.66      412.00     50.72 o 
  19   5 -12      325.87      259.83     42.44 o 
   6   6 -12      798.61      705.99     40.37 o 
   8   6 -12      428.29      356.10     70.39 o 
  10   6 -12       95.29       64.69     15.72 o 
  12   6 -12      426.87      374.55     29.48 o 
  14   6 -12      157.63      154.24     28.98 o 
  16   6 -12      244.52      269.15     50.72 o 
  18   6 -12       94.38      123.19     41.41 o 
  20   6 -12      142.13      124.22     37.27 o 
   7   7 -12      253.99      275.36     26.91 o 
   9   7 -12     1383.51     1380.93     71.43 o 
  11   7 -12      553.37      577.46     31.37 o 
  13   7 -12     1217.75     1270.16     59.01 o 
  15   7 -12     1573.06     1589.00     70.39 o 
  17   7 -12      796.32      684.25     53.83 o 
  19   7 -12     1036.05     1020.68     81.78 o 
   8   8 -12      116.96       56.93     14.49 o 
  10   8 -12      101.20      152.17     25.88 o 
  12   8 -12       26.63       55.90     26.91 o 
  14   8 -12      116.36       66.25     30.02 o 
  16   8 -12       16.63       23.81     23.81 o 
  13   9 -12       52.73      108.69     24.84 o 
  15   9 -12      803.51      806.40     49.69 o 
  -1   1 -11       43.21       65.22     34.16 o 
   1   1 -11      318.23      296.49     28.72 o 
   3   1 -11     2110.51     2092.23     59.17 o 
   5   1 -11     1789.10     1847.16     60.02 o 
   7   1 -11     2874.52     2858.96     95.42 o 
   9   1 -11     2515.77     2551.96     65.48 o 
  11   1 -11     2131.20     2012.99     59.07 o 
  19   1 -11      999.35     1067.53     54.83 o 
  21   1 -11      275.82      364.33     58.49 o 
  -2   2 -11      135.05      111.80     25.88 o 
   0   2 -11      613.67      665.62     51.76 o 
   2   2 -11      712.41      746.36     46.58 o 
   4   2 -11      401.38      345.47     32.58 o 
   6   2 -11       60.61       57.88     20.14 o 
   8   2 -11      212.82      226.28     27.70 o 
  10   2 -11      171.33      107.64     28.98 o 
  12   2 -11     3973.74     4330.14    134.57 o 
  18   2 -11      238.14      315.73     50.72 o 
  20   2 -11      274.99      429.34     43.18 o 
  22   2 -11      101.62      134.38     29.77 o 
  -3   3 -11      313.44      213.25     37.27 o 
  -1   3 -11     1618.87     1491.69     66.25 o 
   1   3 -11     1514.66     1603.49     61.08 o 
   3   3 -11     1923.16     1882.99     65.22 o 
   5   3 -11     3675.56     3728.71    109.73 o 
   7   3 -11     5177.44     5601.34    115.94 o 
   9   3 -11      753.12      632.49     50.72 o 
  11   3 -11      552.05      469.97     42.44 o 
  13   3 -11     1144.43     1054.84     56.93 o 
  15   3 -11     1191.17     1073.48     66.25 o 
  17   3 -11     1387.30     1272.23     87.99 o 
  19   3 -11      373.99      290.88     49.69 o 
  21   3 -11      601.37      533.50     46.10 o 
   0   4 -11      863.77      890.25     48.65 o 
   2   4 -11     2559.69     2679.04     70.39 o 
   4   4 -11     1894.37     2017.56     63.15 o 
   6   4 -11     5927.26     6182.07    154.24 o 
   8   4 -11      549.14      497.92     41.41 o 
  10   4 -11     4081.26     4006.13    119.05 o 
  12   4 -11      675.66      687.36     61.08 o 
  14   4 -11      714.50      631.46     52.79 o 
  16   4 -11      702.62      600.40     53.83 o 
  18   4 -11      213.88      249.48     47.62 o 
  20   4 -11      470.58      378.87     50.72 o 
   1   5 -11      282.30      232.91     22.77 o 
   3   5 -11      409.43      401.65     36.23 o 
   5   5 -11      624.24      520.69     35.20 o 
   7   5 -11      611.87      605.58     39.34 o 
   9   5 -11      624.40      650.09     54.86 o 
  11   5 -11     1451.95     1621.09     65.22 o 
  13   5 -11     1232.23     1379.86     57.97 o 
  15   5 -11      436.04      486.53     52.79 o 
  17   5 -11      526.59      626.28     62.11 o 
  19   5 -11      715.79      883.01     69.36 o 
  21   5 -11      517.38      652.16     65.22 o 
   2   6 -11      244.47      201.86     18.63 o 
   4   6 -11     1126.69     1068.30     39.34 o 
   6   6 -11     4458.94     4244.22     83.85 o 
   8   6 -11     1346.52     1410.95     54.86 o 
  10   6 -11     1413.92     1663.75     46.10 o 
  12   6 -11     1010.20     1096.78     41.97 o 
  14   6 -11      949.26     1043.46     70.39 o 
  16   6 -11     3255.56     3301.18    100.41 o 
  18   6 -11      994.42     1186.31     76.60 o 
  20   6 -11     1653.47     1871.60     90.06 o 
   5   7 -11      210.52      215.58     13.91 o 
   7   7 -11      471.67      468.42     21.96 o 
   9   7 -11      436.06      370.30     30.02 o 
  11   7 -11      714.86      563.28     28.52 o 
  13   7 -11      180.72      147.40     20.34 o 
  15   7 -11      526.05      542.43     47.62 o 
  17   7 -11      275.92      339.54     57.97 o 
  19   7 -11      163.72      212.21     41.41 o 
   6   8 -11     1939.24     1783.61     74.53 o 
   8   8 -11     1493.27     1385.07     67.29 o 
  10   8 -11      301.83      282.60     30.02 o 
  12   8 -11      450.72      427.46     26.53 o 
  14   8 -11      928.89      848.84     51.76 o 
  16   8 -11     1043.24      942.01     64.18 o 
  18   8 -11      290.58      293.99     45.55 o 
   9   9 -11      219.34      161.49     35.20 o 
  11   9 -11      218.76      218.42     28.98 o 
  13   9 -11      531.08      459.62     39.34 o 
  15   9 -11      172.12      112.83     41.41 o 
  17   9 -11       13.09       15.53     25.88 o 
   0   0 -10     2655.62     2418.17     92.13 o 
   2   0 -10     3335.45     3108.63     96.27 o 
   4   0 -10     8370.45     8330.06    138.71 o 
   6   0 -10    10981.58    11391.08    200.82 o 
   8   0 -10    13120.09    13877.57    237.06 o 
  10   0 -10     1816.23     1828.12     81.78 o 
  12   0 -10      581.38      513.45     53.83 o 
  18   0 -10     1736.05     1541.38     92.13 o 
  20   0 -10      460.55      452.37     60.04 o 
  22   0 -10      926.92      830.21     74.53 o 
  -3   1 -10      794.33      793.98     57.97 o 
  -1   1 -10      999.41      854.54     38.71 o 
   1   1 -10      767.80      617.81     34.72 o 
   3   1 -10      711.99      562.00     36.70 o 
   5   1 -10      517.91      464.49     34.62 o 
   7   1 -10     1366.27     1328.38     48.73 o 
   9   1 -10      755.00      748.19     50.72 o 
  11   1 -10     2650.12     2552.60     66.90 o 
  13   1 -10     3271.66     3509.25    102.48 o 
  17   1 -10      700.48      612.82     70.39 o 
  19   1 -10      315.19      284.93     39.65 o 
  21   1 -10      132.49      131.88     31.76 o 
  -4   2 -10      491.63      241.20     97.31 o 
  -2   2 -10      207.05      102.48     24.84 o 
   0   2 -10      307.29      250.80     25.27 o 
   2   2 -10     1437.03     1484.00     49.15 o 
   4   2 -10     4862.68     4947.22     78.51 o 
   6   2 -10     4218.88     3979.90     73.23 o 
   8   2 -10     8102.12     8157.00     98.94 o 
  10   2 -10     1163.30     1169.82     46.37 o 
  12   2 -10      401.97      454.45     33.30 o 
  16   2 -10     1410.84     1481.34     77.64 o 
  18   2 -10     1843.86     1932.67    116.97 o 
  20   2 -10      667.27      768.86     50.04 o 
  22   2 -10      783.57      978.50     55.38 o 
  -5   3 -10       80.38       42.44     23.81 o 
  -3   3 -10      946.87      867.48     51.76 o 
  -1   3 -10      875.19      684.25     82.81 o 
   1   3 -10      468.59      328.15     35.20 o 
   3   3 -10      243.49      193.96     25.60 o 
   5   3 -10      779.67      659.87     34.78 o 
   7   3 -10     1546.72     1495.30     49.98 o 
   9   3 -10     1218.51     1189.64     46.42 o 
  11   3 -10     2731.94     2725.62    136.64 o 
  13   3 -10      804.40      731.87     60.04 o 
  15   3 -10     1060.28     1208.05     68.32 o 
  17   3 -10     3137.47     3255.63    125.26 o 
  19   3 -10     1468.39     1691.48     90.06 o 
  21   3 -10      818.80      981.83     54.97 o 
  -4   4 -10      163.75      130.43     23.81 o 
  -2   4 -10     1633.16     1582.78     56.93 o 
   0   4 -10      980.55      968.92     42.44 o 
   2   4 -10      601.72      602.47     53.83 o 
   4   4 -10     1663.73     1564.48     45.00 o 
   6   4 -10      759.36      743.00     35.54 o 
   8   4 -10     1960.23     1975.47     76.60 o 
  10   4 -10     1828.01     1872.63     70.39 o 
  12   4 -10      331.37      249.48     40.37 o 
  14   4 -10     1633.12     1642.23     63.66 o 
  16   4 -10      504.07      463.76     50.72 o 
  18   4 -10      878.44      722.55     70.39 o 
  20   4 -10       69.52       44.92     25.18 o 
  22   4 -10      109.02       89.60     39.85 o 
  -1   5 -10     1573.47     1456.49    128.36 o 
   1   5 -10     1488.23     1501.01     62.11 o 
   3   5 -10     1887.93     1895.41     61.08 o 
   5   5 -10     1123.39     1148.01    110.76 o 
   7   5 -10     1334.80     1291.90     50.72 o 
   9   5 -10     2183.55     2180.08     78.67 o 
  11   5 -10      592.98      562.14     31.25 o 
  13   5 -10      631.15      661.54     42.15 o 
  15   5 -10      914.64      880.93     66.25 o 
  17   5 -10     1298.74     1097.29     78.67 o 
  19   5 -10      735.59      792.94     64.18 o 
  21   5 -10      277.01      294.29     40.77 o 
   0   6 -10     1151.65     1101.43     36.23 o 
   2   6 -10       36.85       25.88      9.32 o 
   4   6 -10       23.38       35.20     16.56 o 
   6   6 -10      195.11      167.70     23.81 o 
   8   6 -10      111.39      105.46     15.90 o 
  10   6 -10       91.38       38.53     45.03 o 
  12   6 -10      187.36      158.46     25.12 o 
  14   6 -10       75.45       55.38     21.96 o 
  16   6 -10      550.31      517.59     49.69 o 
  18   6 -10      797.09      825.04     61.08 o 
  20   6 -10      171.02      191.51     45.55 o 
   3   7 -10     2097.92     2143.85     33.13 o 
   5   7 -10     1192.56     1203.39     23.42 o 
   7   7 -10     2414.29     2264.57     37.98 o 
   9   7 -10      323.54      316.80     24.45 o 
  11   7 -10     2193.14     2309.45     53.42 o 
  13   7 -10      354.22      391.90     90.06 o 
  15   7 -10     4121.38     3992.67    106.62 o 
  17   7 -10     1319.03     1361.26     73.50 o 
  19   7 -10      530.80      454.44     53.83 o 
   6   8 -10       61.04       58.80      8.80 o 
   8   8 -10      786.37      689.91     25.98 o 
  10   8 -10       45.81       47.50     14.89 o 
  12   8 -10       29.78       42.86     20.85 o 
  14   8 -10      217.27      221.53     47.62 o 
  16   8 -10       60.48       61.08     26.91 o 
  18   8 -10        2.92       23.81     26.91 o 
   7   9 -10     2069.00     2159.38     87.99 o 
   9   9 -10      657.68      745.33     44.51 o 
  11   9 -10      299.09      380.94     33.13 o 
  13   9 -10      626.06      736.01     50.72 o 
  15   9 -10     1409.66     1586.93     77.64 o 
  17   9 -10      829.82      873.69     67.29 o 
  10  10 -10       91.50       56.93     24.84 o 
  14  10 -10       31.33       46.58     27.95 o 
  16  10 -10      216.57      224.63     46.58 o 
  -3   1  -9      121.22      161.16     23.33 o 
  -1   1  -9     1644.73     1659.24     53.97 o 
   1   1  -9     2671.45     2657.11    142.34 o 
   3   1  -9     2575.43     2618.66     62.75 o 
   5   1  -9     2519.05     2751.86     61.59 o 
   7   1  -9      659.00      667.64     35.22 o 
   9   1  -9     4759.08     4902.06    129.91 o 
  11   1  -9      837.75      869.14     53.83 o 
  13   1  -9     5963.89     6013.66    102.84 o 
  17   1  -9     1060.06     1220.57    123.19 o 
  19   1  -9     2608.86     2546.90    100.25 o 
  21   1  -9      790.49      945.40     55.91 o 
  -6   2  -9        9.16       13.46     20.70 o 
  -2   2  -9     3185.30     3028.03    128.36 o 
   0   2  -9      857.17      916.61     42.44 o 
   2   2  -9      284.00      297.80     29.10 o 
   4   2  -9       98.59       80.13     21.44 o 
   6   2  -9      712.81      623.17     36.84 o 
   8   2  -9     1744.74     1641.15     51.96 o 
  10   2  -9     8034.92     8606.63    172.87 o 
  12   2  -9      943.42      768.64     46.58 o 
  14   2  -9      560.36      735.61     96.79 o 
  16   2  -9      299.92      293.99     49.69 o 
  18   2  -9      376.30      310.47     36.80 o 
  20   2  -9      218.74      305.49     40.54 o 
  22   2  -9      119.87      168.98     31.78 o 
  -5   3  -9     2192.28     2209.07     85.92 o 
  -3   3  -9     6557.97     6935.68    115.94 o 
  -1   3  -9      969.39      892.19     36.58 o 
   1   3  -9     6981.69     7355.92     88.28 o 
   3   3  -9     4201.87     4363.35     82.81 o 
   5   3  -9     7750.41     8142.35    177.53 o 
   7   3  -9     5700.23     6036.57    134.06 o 
   9   3  -9     4259.73     4163.88     80.46 o 
  11   3  -9     1717.10     1732.44     57.08 o 
  13   3  -9     1085.52     1057.28     59.75 o 
  15   3  -9     1331.62     1369.54     72.46 o 
  17   3  -9     2366.92     2196.64     92.13 o 
  19   3  -9     1240.82     1168.16    149.07 o 
  21   3  -9      188.22      173.05     29.10 o 
  -4   4  -9     2578.62     2730.79     74.53 o 
  -2   4  -9     5637.34     5889.12     94.20 o 
   0   4  -9      720.99      663.47     31.81 o 
   2   4  -9     1380.01     1245.70     40.59 o 
   4   4  -9     4143.94     4353.32     74.43 o 
   6   4  -9     7413.01     7942.70    133.54 o 
   8   4  -9     9179.72     9357.28    123.66 o 
  10   4  -9     4753.23     4819.05    177.53 o 
  12   4  -9     1798.71     1709.23     49.31 o 
  14   4  -9     2376.47     2097.16     57.15 o 
  16   4  -9     4575.43     4018.55    116.97 o 
  18   4  -9      636.63      561.07     60.04 o 
  20   4  -9      270.95      232.92     38.79 o 
  22   4  -9       86.09       74.53     41.41 o 
  -3   5  -9       15.86       13.46     16.56 o 
  -1   5  -9       77.36       75.57     22.77 o 
   1   5  -9     2172.74     2138.67     50.72 o 
   3   5  -9      813.47      692.22     46.58 o 
   5   5  -9     1821.82     1639.34     82.81 o 
   7   5  -9     2132.78     1969.59     92.40 o 
   9   5  -9     1518.47     1370.11     36.52 o 
  11   5  -9      925.35      883.01     35.04 o 
  13   5  -9      725.20      569.58     35.36 o 
  15   5  -9     2520.99     2805.33    101.45 o 
  17   5  -9     1744.69     1746.34    105.59 o 
  19   5  -9      662.34      760.85     65.22 o 
  21   5  -9      155.49      250.08     36.92 o 
  -2   6  -9      222.10      169.77     17.60 o 
   0   6  -9      543.63      458.58     20.70 o 
   2   6  -9      628.70      561.07     35.20 o 
   4   6  -9      726.36      654.23     27.95 o 
   6   6  -9     3681.55     3466.35     55.57 o 
   8   6  -9     3250.39     3140.59     53.06 o 
  10   6  -9     4124.58     4183.96     82.33 o 
  12   6  -9     1854.79     1788.18     48.24 o 
  14   6  -9      601.21      444.64     32.57 o 
  16   6  -9     3610.04     3781.50    113.87 o 
  18   6  -9     1683.86     1969.94     93.17 o 
  20   6  -9     1141.71     1201.72     63.96 o 
   5   7  -9     1114.94     1004.13     24.16 o 
   7   7  -9      574.17      558.04     22.98 o 
   9   7  -9     1398.31     1317.23     36.18 o 
  11   7  -9     1013.27      901.69     36.83 o 
  13   7  -9      473.26      367.16     29.48 o 
  15   7  -9      279.95      206.00     37.27 o 
  17   7  -9      190.60      221.53     46.58 o 
  19   7  -9      140.76      120.08     36.23 o 
   6   8  -9     2185.00     2114.20     28.85 o 
   8   8  -9     2282.16     2146.45     38.42 o 
  10   8  -9     2504.56     2478.50     68.84 o 
  12   8  -9      956.52      917.72     37.56 o 
  14   8  -9     1111.39     1048.63     71.43 o 
  16   8  -9      552.38      554.85    133.54 o 
  18   8  -9      727.47      631.46    175.98 o 
   7   9  -9      277.67      240.52     13.18 o 
   9   9  -9      429.53      425.15     21.58 o 
  11   9  -9      367.32      270.50     34.85 o 
  13   9  -9      243.63      201.64     35.20 o 
  15   9  -9      260.07      253.62     46.58 o 
  17   9  -9      249.51      193.58     85.92 o 
   8  10  -9      389.29      384.05     28.98 o 
  12  10  -9     1035.90     1022.75     53.83 o 
  14  10  -9      438.89      532.08     49.69 o 
  16  10  -9     1014.01     1010.33     64.18 o 
  11  11  -9       95.87       97.31     24.84 o 
  13  11  -9      302.74      331.26     37.27 o 
  15  11  -9      317.08      313.66     38.30 o 
  -4   0  -8     3959.26     3970.94    103.52 o 
  -2   0  -8     6633.79     6993.65    124.22 o 
   0   0  -8     3964.79     3964.72    104.55 o 
   2   0  -8     8550.45     9462.55    166.66 o 
   4   0  -8     3981.41     3800.13     95.24 o 
   6   0  -8    13434.78    14182.95    223.60 o 
   8   0  -8    15593.34    15755.38    243.27 o 
  10   0  -8    13249.07    13514.23    242.23 o 
  12   0  -8     4987.16     5123.09    134.57 o 
  14   0  -8     3020.73     2656.26     90.06 o 
  16   0  -8      868.88      816.75     68.32 o 
  18   0  -8     5448.77     5195.55    270.18 o 
  20   0  -8     1697.10     1438.89     82.81 o 
  22   0  -8      448.99      425.46     60.04 o 
  -5   1  -8      781.43      768.91     38.28 o 
  -3   1  -8     2319.18     2445.16     82.81 o 
  -1   1  -8      491.33      465.07     31.25 o 
   1   1  -8      517.99      466.97     30.59 o 
   3   1  -8     2434.82     2446.73     55.11 o 
   5   1  -8     3117.29     3628.33     65.26 o 
   7   1  -8     2822.89     3137.72     63.97 o 
   9   1  -8     1206.86     1163.37     57.97 o 
  11   1  -8      482.31      472.64     32.11 o 
  13   1  -8     1630.06     1636.03     51.60 o 
  15   1  -8      614.27      623.18     61.08 o 
  17   1  -8     2437.75     2349.03     70.90 o 
  19   1  -8      325.35      285.70     38.04 o 
  21   1  -8      137.62      111.02     25.60 o 
  -6   2  -8       83.44       61.08     19.67 o 
  -4   2  -8     2807.29     2655.05    101.96 o 
  -2   2  -8      261.47      265.26     26.11 o 
   0   2  -8     3866.75     3757.56     71.84 o 
   2   2  -8      544.61      632.38     31.81 o 
   4   2  -8      738.77      616.25     33.82 o 
   6   2  -8     1829.22     1683.78     59.52 o 
   8   2  -8     3999.51     3732.96     71.03 o 
  10   2  -8     5060.14     5154.88     91.36 o 
  12   2  -8     3574.47     3740.09     77.89 o 
  14   2  -8     1277.53     1203.84     74.19 o 
  16   2  -8      416.27      432.70     49.69 o 
  18   2  -8     1732.30     1762.60     67.23 o 
  20   2  -8     1236.54     1194.69     67.80 o 
  22   2  -8      521.73      588.01     46.10 o 
  -7   3  -8       30.19       23.81     17.60 o 
  -5   3  -8       15.96       32.09     21.74 o 
  -3   3  -8     3748.58     3495.22     65.22 o 
  -1   3  -8      186.31      171.36     26.86 o 
   1   3  -8     1040.09     1246.66     40.21 o 
   3   3  -8     2194.08     2145.25     51.95 o 
   5   3  -8     1222.20     1186.08     42.24 o 
   7   3  -8      909.38      849.96     35.31 o 
   9   3  -8       58.48       44.12     21.62 o 
  11   3  -8      437.99      399.71     31.59 o 
  13   3  -8      727.47      625.33     33.13 o 
  15   3  -8     1471.57     1393.35     72.46 o 
  17   3  -8     2094.40     2248.40    101.45 o 
  19   3  -8      235.12      439.34     46.42 o 
  21   3  -8      432.03      453.27     42.08 o 
  -6   4  -8     1331.33     1365.40     60.04 o 
  -4   4  -8     4749.54     4948.14     87.99 o 
  -2   4  -8      625.10      743.38     33.03 o 
   0   4  -8     2446.89     2654.89     49.66 o 
   2   4  -8      762.73      788.01     58.49 o 
   4   4  -8     3964.34     4250.54     74.30 o 
   6   4  -8     3833.38     4276.87     75.74 o 
   8   4  -8     1978.76     2071.48     53.91 o 
  10   4  -8     5413.20     5657.53     74.21 o 
  12   4  -8      743.52      696.51     31.87 o 
  14   4  -8     3319.05     3416.03     81.00 o 
  16   4  -8      519.21      498.95     60.04 o 
  18   4  -8      482.35      468.55     54.26 o 
  20   4  -8      462.54      388.15     36.58 o 
  22   4  -8      116.57      143.69     30.51 o 
  -5   5  -8     1530.38     1572.43     53.83 o 
  -3   5  -8     6937.96     7214.14     91.10 o 
  -1   5  -8     8163.41     8527.78    107.66 o 
   1   5  -8      232.89      213.82     23.29 o 
   3   5  -8     5806.78     6277.89     89.66 o 
   5   5  -8     3086.88     3129.73     60.32 o 
   7   5  -8     2488.79     2706.90     79.71 o 
   9   5  -8     3075.94     3120.44     51.44 o 
  11   5  -8     5198.48     5475.83     75.05 o 
  13   5  -8      482.34      470.04     51.24 o 
  15   5  -8     2132.53     2036.19     80.74 o 
  17   5  -8      982.18     1109.71     78.67 o 
  19   5  -8     1066.36     1017.34     55.99 o 
  21   5  -8      554.41      521.02     64.70 o 
  -4   6  -8       31.16       30.02     13.46 o 
  -2   6  -8     1188.28     1196.66     37.27 o 
   0   6  -8     2944.93     3002.01     40.37 o 
   2   6  -8     1567.82     1630.64     32.51 o 
   4   6  -8     1665.43     1659.42     60.76 o 
   6   6  -8     1097.85     1080.67     26.31 o 
   8   6  -8       62.04       40.43     18.78 o 
  10   6  -8       96.79       88.45     15.99 o 
  12   6  -8     2013.62     2191.85     59.17 o 
  14   6  -8      290.52      333.33     46.58 o 
  16   6  -8     1438.26     1534.13     81.78 o 
  18   6  -8      216.09      258.79     47.62 o 
  20   6  -8      228.13      235.19     37.44 o 
   5   7  -8     1806.18     1846.84     55.90 o 
   7   7  -8     2291.83     2243.10     39.29 o 
   9   7  -8     2838.96     2804.13     56.64 o 
  11   7  -8     2266.60     2304.80     53.44 o 
  13   7  -8     1604.30     1584.95     48.24 o 
  15   7  -8      157.67      155.28     31.06 o 
  17   7  -8     3718.05     3806.34    113.87 o 
  19   7  -8     1247.41     1290.20     93.17 o 
   6   8  -8      709.03      693.72     24.62 o 
   8   8  -8      153.71      174.97     16.36 o 
  10   8  -8     1067.98     1062.08     70.39 o 
  12   8  -8      916.40      839.63     36.58 o 
  14   8  -8      702.05      655.27     62.11 o 
  16   8  -8     1001.15     1159.40     71.43 o 
  18   8  -8       89.92      103.52     37.27 o 
   7   9  -8     1573.78     1669.74     43.48 o 
   9   9  -8      871.12      893.96     31.25 o 
  11   9  -8     1393.98     1384.99     55.38 o 
  13   9  -8      860.20      874.66     50.72 o 
  15   9  -8      112.67       74.53     30.02 o 
  17   9  -8     2788.82     3053.77    113.87 o 
   8  10  -8      448.97      437.51     24.84 o 
  10  10  -8       92.48       68.73     15.16 o 
  12  10  -8      377.08      364.16     32.31 o 
  14  10  -8      234.48      204.96     33.13 o 
  16  10  -8      207.07      217.39     38.30 o 
   9  11  -8      764.65      694.60     35.20 o 
  11  11  -8      680.02      672.86     43.48 o 
  13  11  -8      577.82      549.68     45.55 o 
  15  11  -8      210.74      150.10     37.27 o 
  -5   1  -7     1009.58     1053.54     42.28 o 
  -3   1  -7     4076.85     4152.03     74.57 o 
  -1   1  -7     6495.82     6527.09     96.15 o 
   1   1  -7     9904.35    10601.12    122.81 o 
   3   1  -7     1903.87     2693.61     59.17 o 
   5   1  -7     6823.26     7080.27     97.55 o 
   7   1  -7     4646.88     4842.71     83.33 o 
   9   1  -7     6175.93     6224.30    105.59 o 
  11   1  -7     5731.99     6029.98     98.45 o 
  13   1  -7     3124.03     3222.99     58.93 o 
  15   1  -7      487.05      607.86     43.63 o 
  17   1  -7      826.47      906.18     47.56 o 
  19   1  -7     3799.40     3772.99    103.79 o 
  21   1  -7      828.76      900.03     65.73 o 
  -8   2  -7      109.63      112.83     25.88 o 
  -6   2  -7        9.31       41.41     26.91 o 
  -4   2  -7      183.42      176.84     27.33 o 
  -2   2  -7      528.69      544.83     38.30 o 
   0   2  -7      170.76      144.96     29.50 o 
   2   2  -7      283.59      293.66     24.12 o 
   4   2  -7      219.00      214.54     41.41 o 
   6   2  -7      469.62      432.62     36.23 o 
   8   2  -7      608.91      534.56     39.34 o 
  10   2  -7     4273.14     4382.50    185.81 o 
  12   2  -7     3112.18     3084.49     57.02 o 
  14   2  -7      168.76      178.05     21.41 o 
  16   2  -7      658.99      571.18     44.51 o 
  18   2  -7      479.50      386.88     39.16 o 
  20   2  -7      544.96      477.68     43.44 o 
  22   2  -7      212.16      263.24     38.06 o 
  -9   3  -7     1472.10     1288.79     75.57 o 
  -7   3  -7     2219.93     2270.14     72.46 o 
  -5   3  -7     2861.24     3095.18     77.64 o 
  -3   3  -7     3736.93     4040.02    147.51 o 
  -1   3  -7    11115.11    12010.34    143.24 o 
   1   3  -7     5046.20     5165.32    100.41 o 
   3   3  -7    12464.50    13202.65    158.38 o 
   5   3  -7     9859.87    10277.04    125.43 o 
   7   3  -7     5840.82     5882.09    123.70 o 
   9   3  -7     1933.70     1862.53     48.46 o 
  11   3  -7     1560.59     1485.28     41.62 o 
  13   3  -7      835.59      740.61     33.65 o 
  15   3  -7     1210.76     1154.22     69.36 o 
  17   3  -7     1067.15     1061.73     86.95 o 
  19   3  -7     2099.34     2052.25    122.67 o 
  21   3  -7      592.08      507.02     42.08 o 
  -8   4  -7     2034.06     2003.07     79.71 o 
  -6   4  -7     2542.20     2573.45     67.29 o 
  -4   4  -7     3516.61     3701.79     75.57 o 
  -2   4  -7     7114.52     7763.09    107.63 o 
   0   4  -7     1060.32     1065.43     33.29 o 
   2   4  -7     5620.29     5822.76     83.18 o 
   4   4  -7     6066.78     6127.21    104.55 o 
   6   4  -7     4387.44     4665.03    112.83 o 
   8   4  -7     3982.10     3845.90     60.11 o 
  10   4  -7     5039.78     4918.29     68.53 o 
  12   4  -7     2947.60     2899.88     51.48 o 
  14   4  -7     3833.66     3778.62     74.81 o 
  16   4  -7      799.21      731.87     70.39 o 
  18   4  -7      557.32      544.99     43.55 o 
  20   4  -7      222.54      185.60     33.98 o 
  22   4  -7       34.93       32.32     18.50 o 
  -7   5  -7       11.06       15.53     19.67 o 
  -5   5  -7       16.78       40.37     15.53 o 
  -3   5  -7      376.52      320.90     23.81 o 
  -1   5  -7     4735.80     4792.73     66.57 o 
   1   5  -7      645.01      485.11     45.03 o 
   3   5  -7      844.22      705.06     28.98 o 
   5   5  -7     1068.11      864.62     31.02 o 
   7   5  -7     2530.56     2453.27     43.32 o 
   9   5  -7     1073.14      960.10     31.77 o 
  11   5  -7      735.27      703.87     28.92 o 
  13   5  -7      962.70      921.59     34.22 o 
  15   5  -7      818.36      824.00     60.04 o 
  17   5  -7      399.77      446.78     44.55 o 
  19   5  -7      595.80      688.54     55.91 o 
  21   5  -7      481.50      554.80     51.91 o 
   0   6  -7     1883.71     1831.23     82.81 o 
   2   6  -7      354.54      239.98     20.70 o 
   4   6  -7     1240.31     1020.33     32.53 o 
   6   6  -7     5794.10     6207.81     89.58 o 
   8   6  -7     1778.17     1597.66     35.48 o 
  10   6  -7     1769.14     1600.91     37.05 o 
  12   6  -7     3273.93     3459.03     55.71 o 
  14   6  -7      840.23      878.26     39.20 o 
  16   6  -7     2755.24     2910.92    118.01 o 
  18   6  -7     2123.58     2264.32    114.39 o 
  20   6  -7      199.13      195.30     33.58 o 
   1   7  -7      265.91      171.84     39.34 o 
   3   7  -7      273.86      201.86     38.30 o 
   5   7  -7      615.00      659.13     18.42 o 
   7   7  -7     3171.35     3290.78     42.39 o 
   9   7  -7      942.03      948.04     35.59 o 
  11   7  -7     1216.32     1156.03     35.44 o 
  13   7  -7      427.75      428.43     33.65 o 
  15   7  -7     1653.23     1558.98     81.78 o 
  17   7  -7      302.45      325.05     47.62 o 
  19   7  -7      283.15      286.34     34.19 o 
   4   8  -7     8594.26     9493.60    181.16 o 
   6   8  -7     5391.21     5526.75    120.30 o 
   8   8  -7     4178.30     4260.46     70.19 o 
  10   8  -7     2801.67     2818.15     72.62 o 
  12   8  -7     2994.68     3051.46     60.39 o 
  14   8  -7      164.46      143.89     33.13 o 
  16   8  -7     1413.27     1434.75     78.67 o 
  18   8  -7     1598.45     1667.66     89.29 o 
   5   9  -7      157.76      150.10     11.39 o 
   7   9  -7      367.45      382.94     18.26 o 
   9   9  -7      333.16      304.70     24.02 o 
  11   9  -7      810.39      846.22     37.56 o 
  13   9  -7     2325.78     2253.30    122.15 o 
  15   9  -7       55.11       49.69     32.09 o 
  17   9  -7      106.58       82.81     42.44 o 
   6  10  -7      117.94      108.31     10.44 o 
   8  10  -7      930.99      926.20     28.17 o 
  10  10  -7      532.08      549.23     29.48 o 
  12  10  -7      173.94      161.38     30.05 o 
  14  10  -7      185.92      169.77     33.13 o 
  16  10  -7       51.72       83.85     42.44 o 
   7  11  -7       41.78       27.95     15.53 o 
   9  11  -7      439.81      515.52     35.20 o 
  11  11  -7      355.27      442.02     46.58 o 
  13  11  -7      417.85      430.63     41.41 o 
  15  11  -7      371.84      405.79     53.83 o 
  10  12  -7      307.46      271.22     27.95 o 
  12  12  -7      247.17      199.79     64.18 o 
  14  12  -7      107.33      154.24     34.16 o 
  -8   0  -6     4158.93     4195.57    102.48 o 
  -6   0  -6     5029.79     5012.32    109.73 o 
  -4   0  -6     5103.38     4998.87    115.94 o 
  -2   0  -6     7398.80     7529.87    138.71 o 
   0   0  -6    24113.89    27224.10    387.16 o 
   2   0  -6      563.74      372.66     32.09 o 
   4   0  -6    15411.30    15902.38    183.23 o 
   6   0  -6    22208.14    22990.23    243.27 o 
   8   0  -6     8338.07     8081.62    130.43 o 
  10   0  -6     4786.25     4921.23    109.73 o 
  12   0  -6    10213.15    10998.75    209.11 o 
  16   0  -6     3651.13     3957.48    139.75 o 
  18   0  -6     3031.44     2816.71    105.59 o 
  20   0  -6      805.40      608.68     62.11 o 
  22   0  -6      334.68      301.24     55.90 o 
  -9   1  -6      919.90      739.12     62.11 o 
  -7   1  -6      827.59      831.73     36.92 o 
  -5   1  -6       15.32       45.06     22.77 o 
  -3   1  -6      169.37      212.43     22.63 o 
  -1   1  -6      496.20      501.43     29.64 o 
   1   1  -6     1633.00     1782.13     40.91 o 
   3   1  -6    12445.63    14310.59    120.77 o 
   5   1  -6     1777.88     1743.04     39.03 o 
   7   1  -6     1990.14     2285.43     46.48 o 
   9   1  -6      868.14      816.66     33.30 o 
  11   1  -6      465.35      474.51     38.22 o 
  13   1  -6      995.81      984.57     35.25 o 
  15   1  -6     2101.64     2073.82     62.50 o 
  17   1  -6      302.20      322.12     40.89 o 
  19   1  -6      401.89      351.02     42.44 o 
  21   1  -6       62.29       44.45     25.49 o 
  -8   2  -6      580.17      545.54     40.37 o 
  -6   2  -6      514.82      520.91     39.85 o 
  -4   2  -6     2278.33     2166.04    128.88 o 
  -2   2  -6     3898.06     3993.01    101.45 o 
   0   2  -6     1570.76     1667.24     42.12 o 
   2   2  -6      215.98      192.50     29.10 o 
   4   2  -6     3565.38     4517.79     61.12 o 
   6   2  -6     5966.34     6106.59    143.37 o 
   8   2  -6     5759.74     5849.99    307.96 o 
  10   2  -6     3635.89     3341.46     57.68 o 
  12   2  -6     3125.04     3388.31     58.97 o 
  14   2  -6     2350.04     2337.97     48.92 o 
  16   2  -6      620.76      617.38     43.63 o 
  18   2  -6     1284.65     1378.19     65.66 o 
  20   2  -6     1524.05     1508.55    107.66 o 
  22   2  -6      452.73      508.24     42.08 o 
  -9   3  -6      398.28      368.52     37.27 o 
  -7   3  -6      162.95      159.42     24.84 o 
  -5   3  -6      256.69      221.40     25.34 o 
  -3   3  -6      198.04      199.74     23.94 o 
  -1   3  -6      807.03      739.86     28.15 o 
   1   3  -6     2020.31     2049.64     41.70 o 
   3   3  -6    10712.66    11432.71    129.09 o 
   5   3  -6      177.05      166.17     20.49 o 
   7   3  -6     2165.65     2382.08     81.26 o 
   9   3  -6      866.90     1061.04     34.56 o 
  11   3  -6       96.64       64.36     17.43 o 
  13   3  -6      760.90      746.14     32.36 o 
  15   3  -6     1009.72     1011.54     88.51 o 
  17   3  -6      360.87      435.40     43.92 o 
  19   3  -6      505.50      606.58     47.21 o 
  21   3  -6      251.92      294.53     37.65 o 
 -10   4  -6      853.02      773.28     54.86 o 
  -8   4  -6      173.85      242.23     36.23 o 
  -6   4  -6     1145.13     1298.11     49.69 o 
  -4   4  -6     4357.11     4579.51     96.27 o 
  -2   4  -6     4375.45     4439.78     69.68 o 
   0   4  -6     4001.47     4050.50     91.61 o 
   2   4  -6     1254.26     1287.64    112.32 o 
   4   4  -6      746.25      951.24     29.78 o 
   6   4  -6     4959.10     5080.16     75.82 o 
   8   4  -6    10994.53    12212.25    112.68 o 
  10   4  -6     5602.81     5686.85     75.03 o 
  12   4  -6     2327.84     2365.64     49.34 o 
  14   4  -6      521.37      572.50     65.89 o 
  16   4  -6      312.98      356.05     36.58 o 
  18   4  -6       59.17       77.97     34.49 o 
  20   4  -6     2992.22     2954.92    133.02 o 
  -7   5  -6     1592.75     1498.94     66.25 o 
  -5   5  -6     1065.06     1092.11     39.34 o 
  -3   5  -6     3591.29     3669.52     96.79 o 
  -1   5  -6     5754.01     6087.76     77.43 o 
   1   5  -6     7827.13     8153.46    221.01 o 
   3   5  -6     4128.79     4178.87     45.17 o 
   5   5  -6    10430.55    11121.09     98.17 o 
   7   5  -6     2169.53     1973.12     37.00 o 
   9   5  -6      789.15      764.29     28.56 o 
  11   5  -6     1820.06     1853.33     51.73 o 
  13   5  -6     1608.18     1694.56     53.14 o 
  15   5  -6      758.14      813.65     61.08 o 
  17   5  -6      630.32      612.53     41.31 o 
  19   5  -6      328.12      413.52     40.62 o 
  21   5  -6      582.80      434.65     71.94 o 
  -2   6  -6       32.17       59.01     38.30 o 
   0   6  -6      837.24      834.35     66.25 o 
   2   6  -6     1723.46     1822.95     79.71 o 
   4   6  -6      713.67      718.20     19.25 o 
   6   6  -6     4904.88     5448.18     64.07 o 
   8   6  -6      181.23      210.75     20.45 o 
  10   6  -6      148.76      123.39     21.38 o 
  12   6  -6      183.40      186.56     25.02 o 
  14   6  -6      138.15       97.31     36.23 o 
  16   6  -6      464.35      476.18    155.28 o 
  18   6  -6      123.48      196.44     35.71 o 
  20   6  -6      689.84      712.20     63.79 o 
  -1   7  -6     4132.26     3902.61    118.01 o 
   1   7  -6      886.62      887.15     66.25 o 
   3   7  -6     3587.68     3776.32    114.90 o 
   5   7  -6     9604.01    10587.29    100.14 o 
   7   7  -6     1575.46     1448.22     31.63 o 
   9   7  -6     3759.43     3875.39     60.29 o 
  11   7  -6     2877.42     2947.09     50.53 o 
  13   7  -6     1945.91     1960.28     53.19 o 
  15   7  -6     3304.19     3189.38    121.12 o 
  17   7  -6      981.49     1135.36     58.63 o 
  19   7  -6      428.69      441.02     42.15 o 
   0   8  -6     5107.83     5070.29    125.26 o 
   2   8  -6     1343.13     1449.25     75.57 o 
   4   8  -6       99.81      129.63      9.22 o 
   6   8  -6      162.15      190.19     23.25 o 
   8   8  -6      764.77      814.59     27.49 o 
  10   8  -6     1286.14     1353.50     46.88 o 
  12   8  -6     1479.38     1484.85     47.11 o 
  14   8  -6      375.85      305.38     57.97 o 
  16   8  -6       76.99       96.27     37.27 o 
  18   8  -6       90.64      110.85     33.08 o 
   3   9  -6     1108.20     1028.97     66.25 o 
   5   9  -6      586.99      565.84     19.28 o 
   7   9  -6     2107.71     2033.24     40.01 o 
   9   9  -6     1478.44     1351.10     46.41 o 
  11   9  -6     1157.92     1135.52     41.12 o 
  13   9  -6     1001.44     1067.27     70.39 o 
  15   9  -6      157.84      157.35     38.30 o 
  17   9  -6     2110.68     2088.22     73.15 o 
   6  10  -6      240.53      185.38     28.63 o 
   8  10  -6      178.26      152.77     14.74 o 
  10  10  -6      304.11      285.22     63.66 o 
  12  10  -6      173.25      126.04     27.74 o 
  14  10  -6      898.83      911.99     62.11 o 
  16  10  -6      238.65      160.45     36.23 o 
   5  11  -6     1806.41     1810.52     45.55 o 
   7  11  -6     2035.49     2000.64     46.78 o 
  11  11  -6      348.43      393.54    133.54 o 
  13  11  -6      669.83      757.75     57.97 o 
  15  11  -6      345.83      256.72     39.34 o 
   8  12  -6     3025.01     3011.33     68.32 o 
  10  12  -6       64.21       46.58     19.67 o 
  12  12  -6     1132.66     1068.30     61.08 o 
  14  12  -6     1168.36     1138.69     72.46 o 
  -9   1  -5      418.17      447.84     30.32 o 
  -7   1  -5     1182.04     1181.76     45.37 o 
  -5   1  -5     1840.63     1869.52     48.90 o 
  -3   1  -5     3236.74     3278.67     59.24 o 
  -1   1  -5     5093.76     5281.49     65.73 o 
   1   1  -5     6515.84     6928.21     71.14 o 
   3   1  -5     2540.79     2242.67     38.46 o 
   5   1  -5    10235.48    10605.99    172.36 o 
   7   1  -5    21259.51    22812.66    189.44 o 
  11   1  -5     1647.40     1433.45     37.11 o 
  13   1  -5      988.37     1014.39     32.15 o 
  15   1  -5     1180.74     1152.36     75.05 o 
  17   1  -5     1284.61     1335.66     56.42 o 
  19   1  -5     1006.27     1089.12     59.57 o 
  21   1  -5     2367.07     2467.62     78.69 o 
 -10   2  -5       87.46       65.22     24.84 o 
  -8   2  -5      409.31      387.44     28.52 o 
  -6   2  -5      981.49     1031.68     39.29 o 
  -4   2  -5     1285.36     1240.61     81.78 o 
  -2   2  -5      797.41      757.34     29.58 o 
   0   2  -5     1386.56     1309.06     31.54 o 
   2   2  -5      917.21      924.99     32.91 o 
   4   2  -5     3999.29     4641.67    117.49 o 
   6   2  -5     3681.47     3470.83    247.41 o 
   8   2  -5     1652.61     1532.87     39.65 o 
  10   2  -5      846.48      839.32     28.65 o 
  12   2  -5      993.75     1042.17     41.54 o 
  14   2  -5      791.14      893.83     37.09 o 
  16   2  -5      167.25      140.71     27.38 o 
  18   2  -5      143.56      127.07     30.33 o 
  20   2  -5      354.12      397.23     39.77 o 
  22   2  -5       29.77       38.85     25.88 o 
 -11   3  -5     2991.92     2777.38    100.41 o 
  -9   3  -5      463.44      610.75     46.58 o 
  -7   3  -5     2566.85     2725.09     92.13 o 
  -5   3  -5     6253.06     6625.36     96.97 o 
  -3   3  -5     5182.88     5021.35     71.87 o 
  -1   3  -5     7799.59     7794.38    114.90 o 
   1   3  -5    23239.78    25252.67    634.56 o 
   3   3  -5     4494.89     3766.09    174.94 o 
   5   3  -5     7302.63     6840.79     96.79 o 
   7   3  -5    20831.38    23215.67    243.21 o 
   9   3  -5      272.27      258.69     19.06 o 
  11   3  -5      254.27      230.28     31.83 o 
  13   3  -5     1224.93     1153.32     43.28 o 
  15   3  -5     1295.21     1134.65     50.51 o 
  17   3  -5     2049.94     2090.36    145.96 o 
  19   3  -5     1274.61     1293.59     61.02 o 
  21   3  -5      441.05      374.99     41.31 o 
 -10   4  -5     3510.88     3305.32     92.13 o 
  -8   4  -5     3975.12     4231.80    114.90 o 
  -6   4  -5     5367.25     5718.15     72.36 o 
  -4   4  -5     2490.91     2549.64     58.49 o 
  -2   4  -5     4895.86     4892.28    101.45 o 
   0   4  -5     5536.44     5158.13    154.24 o 
   2   4  -5     7339.75     7973.07     85.92 o 
   4   4  -5     1947.28     1765.01     56.60 o 
   6   4  -5     3032.97     2874.41     58.25 o 
   8   4  -5      325.83      196.64     17.40 o 
  10   4  -5     3860.93     3827.12     59.27 o 
  12   4  -5     2784.08     2720.37     54.00 o 
  14   4  -5     4188.94     4301.58     61.71 o 
  16   4  -5     3121.46     3151.42     73.93 o 
  18   4  -5      136.37      122.30     30.51 o 
  20   4  -5      235.53      196.04     34.19 o 
  -5   5  -5       78.51       87.34     27.95 o 
  -3   5  -5      685.78      627.40     22.40 o 
  -1   5  -5      417.51      407.86     50.72 o 
   1   5  -5      756.92      640.77     48.65 o 
   3   5  -5      515.24      394.23     12.56 o 
   5   5  -5     1468.67     1625.76     28.69 o 
   7   5  -5     7580.98     8632.22     91.47 o 
   9   5  -5     1049.11      969.43     31.34 o 
  11   5  -5     1365.52     1317.16     50.36 o 
  13   5  -5      880.58      909.38     34.56 o 
  15   5  -5      749.80      779.70     44.58 o 
  17   5  -5      107.82      138.14     28.57 o 
  19   5  -5     1063.76     1080.41     64.18 o 
  21   5  -5      121.56      109.15     35.71 o 
  -4   6  -5       42.62       65.22     30.02 o 
  -2   6  -5      174.64      131.47     27.95 o 
   0   6  -5     1733.51     1665.60     72.46 o 
   2   6  -5     2217.12     2054.82     74.53 o 
   4   6  -5     7424.82     7894.77     99.91 o 
   6   6  -5      160.28      250.77     20.21 o 
   8   6  -5     3723.92     3852.42     55.44 o 
  10   6  -5     2020.74     2054.50     52.70 o 
  12   6  -5     3657.93     3779.91     71.50 o 
  14   6  -5     3532.81     3537.40    133.54 o 
  16   6  -5     1619.55     1691.01     63.29 o 
  18   6  -5      812.10      783.96     46.83 o 
  20   6  -5      271.77      283.52     36.25 o 
  -3   7  -5     3016.41     3163.50    106.62 o 
  -1   7  -5      425.70      425.46     45.55 o 
   1   7  -5      208.74      215.32     40.37 o 
   3   7  -5     1676.04     1844.38     45.46 o 
   5   7  -5      473.00      489.70     18.46 o 
   7   7  -5      250.11      213.16     21.56 o 
   9   7  -5     1789.96     1709.86     38.80 o 
  11   7  -5     3132.69     3185.32     54.38 o 
  13   7  -5      142.62       98.72     19.81 o 
  15   7  -5       78.67       62.11     35.20 o 
  17   7  -5      160.60      161.99     29.64 o 
  19   7  -5       96.77       97.72     27.95 o 
  -2   8  -5     6153.69     6380.83    153.21 o 
   0   8  -5     3965.94     4128.28    107.66 o 
   2   8  -5     3770.45     3852.93    110.76 o 
   4   8  -5     3700.89     3843.57     47.83 o 
   6   8  -5     4180.23     4067.02     45.54 o 
   8   8  -5     4736.70     4818.00     70.61 o 
  10   8  -5     6324.81     6674.88     98.06 o 
  12   8  -5      516.77      514.06     36.72 o 
  14   8  -5      870.80      831.25     64.18 o 
  16   8  -5      281.88      300.50     35.84 o 
  18   8  -5      682.78      682.04     48.34 o 
  -1   9  -5      501.26      445.13     45.55 o 
   1   9  -5      183.65      184.26     50.72 o 
   3   9  -5      512.83      546.57     50.72 o 
   5   9  -5     1201.65     1201.33     26.95 o 
   7   9  -5     1403.91     1330.29     33.36 o 
   9   9  -5     1447.42     1406.99     46.89 o 
  11   9  -5     1207.41     1083.06     73.38 o 
  13   9  -5      916.75      896.46    127.33 o 
  15   9  -5      158.84      161.49     53.83 o 
  17   9  -5      268.82      223.59     33.01 o 
   2  10  -5      213.16      128.36     28.98 o 
   4  10  -5      963.19     1042.39     26.34 o 
   6  10  -5     1293.14     1374.89     31.47 o 
   8  10  -5     1998.72     1963.79     37.87 o 
  12  10  -5       49.33       47.62     39.34 o 
  14  10  -5       32.05       56.93     41.41 o 
  16  10  -5      595.61      689.57     44.36 o 
   5  11  -5      561.42      570.71     22.77 o 
   7  11  -5     1795.03     1876.32     53.54 o 
   9  11  -5      197.64      162.75     21.36 o 
  11  11  -5       70.53       60.54     19.72 o 
  13  11  -5      736.23      734.98     62.11 o 
  15  11  -5      186.14      150.10     43.48 o 
   4  12  -5      732.26      551.75     25.88 o 
   6  12  -5      322.30      312.62     30.02 o 
   8  12  -5     3916.56     4016.48     86.95 o 
  10  12  -5       37.32       13.46     20.70 o 
  12  12  -5       80.90       55.90     28.98 o 
  14  12  -5       39.55       32.09     28.98 o 
   9  13  -5      110.96       64.18     21.74 o 
  11  13  -5      881.64      861.27     59.01 o 
 -10   0  -4     2221.39     2088.99     82.81 o 
  -8   0  -4     2082.26     1908.86     71.43 o 
  -6   0  -4     4289.02     4341.53    104.55 o 
  -4   0  -4    20584.33    22259.39    324.01 o 
  -2   0  -4    12128.33    12105.35    144.92 o 
   0   0  -4    17570.12    17638.37    154.24 o 
   4   0  -4     8022.50     8054.71     97.31 o 
   6   0  -4     1812.03     1488.58     48.65 o 
   8   0  -4    38063.56    43897.68    406.82 o 
  10   0  -4      617.64      543.10     37.78 o 
  12   0  -4     3909.42     3727.46    133.02 o 
  14   0  -4     5125.29     4719.61    133.54 o 
  16   0  -4     4492.33     4350.85    125.26 o 
  18   0  -4     3161.82     3050.66    127.33 o 
  20   0  -4      466.49      414.07     62.11 o 
 -11   1  -4      764.99      634.56     57.97 o 
  -9   1  -4      413.13      348.54     28.29 o 
  -7   1  -4     2060.05     2172.09     53.50 o 
  -5   1  -4      147.80      262.20     23.71 o 
  -3   1  -4      697.95      711.92     28.29 o 
  -1   1  -4      262.92      210.37     18.17 o 
   1   1  -4     1186.43     1166.16     27.09 o 
   3   1  -4     9381.94    10066.05    100.41 o 
   5   1  -4     5491.48     5718.44     62.63 o 
   7   1  -4     4502.66     4643.31     59.52 o 
   9   1  -4      463.45      461.35     22.66 o 
  11   1  -4     2606.06     2583.86     41.24 o 
  13   1  -4      917.93      782.64     31.80 o 
  15   1  -4     1076.36      958.04     52.15 o 
  17   1  -4      519.14      476.50     40.58 o 
  19   1  -4      116.68      137.49     30.79 o 
  21   1  -4      195.20      262.60     50.21 o 
 -10   2  -4      341.08      369.56     42.44 o 
  -8   2  -4      240.12      218.07     26.96 o 
  -6   2  -4     8508.04     9196.91    138.20 o 
  -4   2  -4     6178.84     6791.32     90.50 o 
  -2   2  -4     7412.67     7934.68     76.60 o 
   0   2  -4     1431.66     1460.54     68.32 o 
   2   2  -4       23.07       26.82     11.63 o 
   4   2  -4      158.57      134.44     14.58 o 
   6   2  -4     1853.53     1903.42     95.75 o 
   8   2  -4    13565.02    14864.98    112.27 o 
  10   2  -4     4663.19     4314.63    105.65 o 
  12   2  -4     2022.39     1693.81     42.33 o 
  14   2  -4     2005.98     2038.92     42.20 o 
  16   2  -4     2709.78     2926.54     71.37 o 
  18   2  -4     1596.58     1574.00     73.19 o 
  20   2  -4     1439.68     1700.80    111.28 o 
 -11   3  -4     1219.39     1167.68     63.15 o 
  -9   3  -4       85.96      102.48     35.20 o 
  -7   3  -4     2926.64     3087.01     76.60 o 
  -5   3  -4      242.49      250.04     25.04 o 
  -3   3  -4       43.96       42.04     13.28 o 
  -1   3  -4      100.07      107.65     13.17 o 
   1   3  -4     4955.77     5319.93    107.14 o 
   3   3  -4     9470.82    10278.03     96.79 o 
   5   3  -4    10643.40    11218.36     68.58 o 
   7   3  -4     1357.84     1373.10     29.78 o 
   9   3  -4     1843.09     1590.65     34.86 o 
  11   3  -4     1230.71     1324.38     44.52 o 
  13   3  -4      856.33      702.61     32.70 o 
  15   3  -4      968.95      926.88     49.40 o 
  17   3  -4      484.10      517.29     43.52 o 
  19   3  -4      628.78      650.56     43.85 o 
  21   3  -4      167.43      167.42     37.30 o 
  -8   4  -4      176.36      169.75     26.23 o 
  -6   4  -4     5874.52     6327.12    134.06 o 
  -4   4  -4     4137.97     4226.26     69.87 o 
  -2   4  -4     4118.90     3842.93     53.75 o 
   0   4  -4      701.38      651.13     43.48 o 
   2   4  -4      219.36      183.98      8.41 o 
   4   4  -4     1471.82     1728.04     61.32 o 
   6   4  -4    10041.10    10926.12     80.38 o 
   8   4  -4     4085.14     3961.64     54.34 o 
  10   4  -4     5651.66     5844.94     75.85 o 
  12   4  -4     1843.95     1945.33     51.25 o 
  14   4  -4      143.37      165.76     22.81 o 
  16   4  -4      311.37      393.26     44.32 o 
  18   4  -4      189.80      174.61     32.52 o 
  20   4  -4      432.40      374.47     39.89 o 
  -7   5  -4      391.93      407.86     46.58 o 
  -5   5  -4     3439.25     3629.33    116.97 o 
  -3   5  -4     2716.51     2731.83     86.95 o 
  -1   5  -4     2290.35     2336.39     77.64 o 
   1   5  -4     6278.29     6169.65    127.33 o 
   3   5  -4     6946.13     7101.03     52.46 o 
   5   5  -4     1610.21     1463.04     28.09 o 
   7   5  -4     6269.12     6256.93     72.19 o 
   9   5  -4     6719.66     7196.47     91.24 o 
  11   5  -4     2472.17     2478.61     49.09 o 
  13   5  -4      310.67      243.53     36.70 o 
  15   5  -4      526.84      519.32     42.15 o 
  17   5  -4      177.42      185.24     29.98 o 
  19   5  -4      750.69      776.03     55.90 o 
  -6   6  -4        1.54       45.55     48.65 o 
  -4   6  -4      114.85       72.46     28.98 o 
  -2   6  -4     1352.82     1339.52     68.32 o 
   0   6  -4     2868.40     3048.59     91.10 o 
   2   6  -4    10540.15    11769.37    122.40 o 
   4   6  -4      418.75      408.13     16.52 o 
   6   6  -4     2707.80     2857.15     42.05 o 
   8   6  -4     1654.51     1765.62     47.94 o 
  10   6  -4      266.12      284.73     29.98 o 
  12   6  -4     3806.59     3870.17     66.46 o 
  14   6  -4       39.71       43.42     18.92 o 
  16   6  -4       43.54       38.54     26.40 o 
  18   6  -4       22.26       28.16     23.78 o 
  20   6  -4      189.06      194.78     32.11 o 
  -5   7  -4     1588.80     1518.60     74.53 o 
  -3   7  -4     6879.29     7566.10    158.38 o 
  -1   7  -4     5180.68     5190.37    126.29 o 
   1   7  -4     7763.17     8384.93    167.70 o 
   3   7  -4     6412.35     6831.44     68.47 o 
   5   7  -4     3815.42     3870.25     51.21 o 
   7   7  -4     4604.93     4658.46    177.02 o 
   9   7  -4    10181.22    10964.06    137.17 o 
  11   7  -4     7830.82     8363.21    180.64 o 
  13   7  -4      121.87      134.92     22.78 o 
  15   7  -4     1966.45     1979.34     68.79 o 
  17   7  -4     1620.00     1645.03     60.31 o 
  19   7  -4      418.33      426.66     38.17 o 
  -4   8  -4     6463.81     6296.98    135.61 o 
  -2   8  -4      693.82      716.34     56.93 o 
   0   8  -4      227.41      237.06     41.41 o 
   2   8  -4      177.30      244.83     11.03 o 
   4   8  -4      279.56      304.08     25.92 o 
   6   8  -4     3313.71     3625.27     66.25 o 
   8   8  -4      806.26      883.81     36.58 o 
  10   8  -4      142.69      149.55     24.45 o 
  12   8  -4      186.45      188.71     31.83 o 
  14   8  -4     1063.65      932.06     46.48 o 
  16   8  -4      377.18      313.48     49.69 o 
  18   8  -4      298.99      292.77     39.85 o 
  -3   9  -4     2821.22     2796.01    102.48 o 
  -1   9  -4      149.29      134.57     39.34 o 
   1   9  -4      465.27      493.78     48.65 o 
   3   9  -4      105.04       75.24     12.77 o 
   5   9  -4      604.78      583.99     48.83 o 
   7   9  -4      767.58      774.16     35.51 o 
   9   9  -4     6389.34     6601.12    119.31 o 
  11   9  -4      418.88      342.29     57.45 o 
  13   9  -4     1151.55     1039.00     53.31 o 
  15   9  -4      862.30      855.77     44.98 o 
  17   9  -4      599.69      661.12     43.03 o 
   0  10  -4       86.93       66.25     26.91 o 
   2  10  -4      112.84      129.40     27.95 o 
   4  10  -4      376.48      358.18     19.59 o 
   6  10  -4      118.43       64.15     19.84 o 
   8  10  -4      108.45      116.97     34.16 o 
  10  10  -4     2513.55     2451.54     60.36 o 
  12  10  -4      314.59      263.62     33.32 o 
  14  10  -4      356.08      379.78     36.77 o 
  16  10  -4      402.23      340.25     36.84 o 
   1  11  -4      764.78      835.39     70.39 o 
   3  11  -4     1773.71     1746.99     23.11 o 
   5  11  -4     1631.32     1678.08     30.66 o 
   7  11  -4     2024.22     2063.69     53.62 o 
   9  11  -4     3010.47     3103.07    102.48 o 
  11  11  -4      373.19      354.34     35.16 o 
  13  11  -4      953.24      878.86     64.18 o 
  15  11  -4      602.91      625.32     40.08 o 
   4  12  -4     1481.22     1494.42     31.84 o 
   6  12  -4     1874.47     1993.05     95.24 o 
   8  12  -4     1268.76     1259.94     85.92 o 
  10  12  -4     1183.76     1164.57     61.08 o 
  12  12  -4      619.38      636.63     55.90 o 
  14  12  -4     1111.19     1102.46     71.43 o 
   5  13  -4      275.48      280.53     24.84 o 
   7  13  -4      291.18      267.08     34.16 o 
   9  13  -4       42.66       43.48     26.91 o 
  11  13  -4      170.36      152.17     33.13 o 
 -11   1  -3     1213.36     1260.84     68.32 o 
  -9   1  -3      563.26      577.77     33.58 o 
  -7   1  -3      106.60       56.93     22.77 o 
  -5   1  -3    26184.30    29970.90    295.35 o 
  -3   1  -3     2859.91     2851.33     77.12 o 
  -1   1  -3      356.37      341.61     22.77 o 
   1   1  -3     1340.24     1537.92     31.00 o 
   3   1  -3     3857.01     4010.04     55.19 o 
   5   1  -3    13285.69    13565.11     93.68 o 
   7   1  -3    48132.61    51147.20    359.36 o 
   9   1  -3    17346.53    18348.37    114.90 o 
  11   1  -3     3194.75     2846.37     43.86 o 
  13   1  -3      911.57      939.12     34.52 o 
  15   1  -3      375.66      376.34     34.40 o 
  17   1  -3     1892.93     2031.88     68.79 o 
  19   1  -3      809.34      750.41     75.57 o 
  21   1  -3     1128.23     1173.55     64.59 o 
 -12   2  -3      346.05      327.12     41.41 o 
 -10   2  -3      280.21      310.50     31.45 o 
  -8   2  -3      283.67      276.62     44.51 o 
  -6   2  -3      131.81      104.63     18.36 o 
  -4   2  -3     6257.07     6654.80     72.98 o 
  -2   2  -3     5645.10     6144.06     81.26 o 
   0   2  -3      883.39      764.27     18.78 o 
   2   2  -3     2337.32     2092.26     29.28 o 
   4   2  -3      695.57      658.59     21.63 o 
   6   2  -3     1621.47     1523.69     28.04 o 
   8   2  -3       66.37       52.74      9.95 o 
  10   2  -3     9935.48    11640.14    117.14 o 
  12   2  -3      144.30      108.04     14.96 o 
  14   2  -3      654.93      658.49     44.38 o 
  16   2  -3      150.06      172.47     33.30 o 
  18   2  -3      140.11      132.76     28.29 o 
  20   2  -3      520.55      459.17     49.94 o 
  -9   3  -3     1699.18     1617.94     46.57 o 
  -7   3  -3     5528.97     5757.26     91.72 o 
  -5   3  -3     2207.52     1819.44     43.48 o 
  -3   3  -3    14173.03    14814.50    123.70 o 
  -1   3  -3    10897.53    10927.69    178.57 o 
   1   3  -3    14561.76    14629.11    143.89 o 
   5   3  -3     3087.93     2617.86     31.37 o 
   7   3  -3     1210.97      916.62     29.65 o 
   9   3  -3     7311.94     7825.31    106.02 o 
  11   3  -3      203.41      186.44     18.52 o 
  13   3  -3     6446.03     6535.81     65.13 o 
  15   3  -3      278.70      221.78     53.31 o 
  17   3  -3     1390.33     1371.32     62.11 o 
  19   3  -3      758.23      779.39     49.71 o 
  21   3  -3      248.59      316.48     41.12 o 
  -8   4  -3     4075.98     4465.75    119.05 o 
  -6   4  -3     3855.62     4003.03    111.80 o 
  -4   4  -3     7270.88     6996.76    143.89 o 
  -2   4  -3    20329.15    22049.25    242.23 o 
   0   4  -3     6805.31     6086.84    100.41 o 
   2   4  -3     4410.54     3943.77     27.89 o 
   4   4  -3      694.52      479.19     18.58 o 
   6   4  -3      229.06      133.09     33.64 o 
   8   4  -3     2142.60     1921.97     46.57 o 
  10   4  -3     7642.67     8037.10    158.38 o 
  12   4  -3     6057.08     6160.95     96.77 o 
  14   4  -3       83.67       65.53     18.75 o 
  16   4  -3     2278.93     2210.77     66.90 o 
  18   4  -3     1267.07     1301.11     58.19 o 
  20   4  -3      554.64      533.08     43.74 o 
  -7   5  -3       11.78       12.42     19.67 o 
  -5   5  -3      283.60      227.74     45.55 o 
  -3   5  -3     1962.97     1857.11     75.57 o 
  -1   5  -3    13097.59    14274.04    182.19 o 
   1   5  -3     1376.88     1116.96     50.72 o 
   3   5  -3      761.33      673.74     22.21 o 
   5   5  -3      266.09      204.78     18.90 o 
   7   5  -3      515.37      495.77     38.05 o 
   9   5  -3      891.71      892.75     37.80 o 
  11   5  -3     4661.61     4796.95    141.82 o 
  13   5  -3     1064.10      950.21     37.84 o 
  15   5  -3      227.68      199.92     32.84 o 
  17   5  -3      181.17      193.09     35.36 o 
  19   5  -3      204.36      223.79     33.82 o 
  -6   6  -3      154.31      138.71     38.30 o 
  -4   6  -3     1474.46     1456.49    209.11 o 
  -2   6  -3    12525.43    13728.51    220.49 o 
   0   6  -3     1468.69     1075.55     51.76 o 
   2   6  -3     4096.11     4085.36     94.72 o 
   4   6  -3     1488.75     1419.81     47.62 o 
   6   6  -3      836.50      667.39     32.52 o 
   8   6  -3     1613.61     1489.28     85.40 o 
  10   6  -3    11048.81    11256.52    137.52 o 
  12   6  -3      629.65      571.67     28.71 o 
  14   6  -3     1435.22     1288.85     39.68 o 
  16   6  -3     1262.32     1309.59     65.14 o 
  18   6  -3      898.51      946.10     51.48 o 
  -5   7  -3      204.90      201.86     46.58 o 
  -3   7  -3     2714.80     2636.59     86.95 o 
  -1   7  -3     5748.28     6018.52    133.54 o 
   1   7  -3      590.77      540.20     20.70 o 
   3   7  -3     1568.56     1555.76     41.78 o 
   5   7  -3     2648.58     2930.69     54.77 o 
   7   7  -3     1480.95     1490.78     44.24 o 
   9   7  -3      290.96      207.24     29.50 o 
  11   7  -3     6569.15     6935.54    179.09 o 
  13   7  -3      304.77      294.63     25.47 o 
  15   7  -3       75.30       60.96     22.63 o 
  17   7  -3      106.59      108.63     24.02 o 
  19   7  -3      179.96      121.12     49.69 o 
  -6   8  -3      166.46      182.19     38.30 o 
  -4   8  -3    18848.34    20051.37    219.46 o 
  -2   8  -3     4949.47     4920.19    119.05 o 
   0   8  -3     4174.50     4082.73    106.62 o 
   2   8  -3     3633.82     3554.40     73.50 o 
   4   8  -3     6960.33     7093.92    102.48 o 
   6   8  -3     2510.42     2449.01     53.19 o 
   8   8  -3     7531.40     7894.41     90.69 o 
  10   8  -3     7053.30     7549.71    133.33 o 
  12   8  -3      149.11      118.54     25.07 o 
  14   8  -3      690.87      673.02     32.76 o 
  16   8  -3     1007.07      974.96     49.47 o 
  18   8  -3      347.76      287.19     68.84 o 
  -3   9  -3     1385.90     1297.08     67.29 o 
  -1   9  -3       22.04      112.83     46.58 o 
   1   9  -3      261.62      260.55     14.62 o 
   3   9  -3      926.27      893.94     39.85 o 
   5   9  -3     5544.29     5652.24     70.29 o 
   7   9  -3      768.59      656.84     32.91 o 
   9   9  -3      176.20      131.21     21.69 o 
  11   9  -3      380.98      375.53     42.08 o 
  13   9  -3      115.89      109.36     20.92 o 
  15   9  -3      207.16      161.82     26.35 o 
  17   9  -3      131.13       96.83     25.83 o 
  -2  10  -3      278.97      253.62     41.41 o 
   0  10  -3      920.79      975.14     55.90 o 
   2  10  -3     1163.05     1286.31     68.84 o 
   4  10  -3     1362.08     1315.18     37.31 o 
   6  10  -3     1058.68     1035.11     45.55 o 
   8  10  -3     1365.21     1384.82     47.51 o 
  10  10  -3      902.79      897.36     40.23 o 
  12  10  -3     1173.98     1094.99     53.63 o 
  14  10  -3      443.29      464.18     36.05 o 
  16  10  -3      556.99      563.99     39.05 o 
  -1  11  -3      141.20      144.92     31.06 o 
   1  11  -3      504.90      564.42     24.29 o 
   3  11  -3      398.84      422.25     23.33 o 
   5  11  -3      556.08      547.31     42.44 o 
   7  11  -3     1627.80     1658.45     66.77 o 
   9  11  -3       84.62       56.11     41.41 o 
  11  11  -3     1181.75     1159.40     76.60 o 
  13  11  -3      352.83      335.90     30.84 o 
  15  11  -3      117.93      112.83     32.09 o 
   0  12  -3      516.43      440.99     46.58 o 
   2  12  -3      499.76      513.60     22.74 o 
   4  12  -3      541.03      548.64     27.55 o 
   6  12  -3      487.36      470.45     41.02 o 
   8  12  -3       27.69       27.71     16.13 o 
  10  12  -3      849.86      892.32     63.15 o 
  12  12  -3      223.28      241.20     48.65 o 
  14  12  -3      678.19      581.77     60.04 o 
   3  13  -3      302.52      309.33     20.84 o 
   5  13  -3      242.35      268.11     26.91 o 
   7  13  -3      268.64      258.79     39.34 o 
   9  13  -3      304.57      346.78     44.51 o 
  11  13  -3      192.26      209.11     41.41 o 
   8  14  -3      102.12       80.74     28.98 o 
 -12   0  -2     2649.74     2675.93     99.38 o 
 -10   0  -2     5219.19     5508.17    127.33 o 
  -8   0  -2      608.19      452.37     43.48 o 
  -6   0  -2    23918.13    25623.72    265.01 o 
  -4   0  -2     9606.81     9183.05    106.62 o 
   0   0  -2    66487.48    48536.30    295.03 o 
   4   0  -2    69344.46    54892.29    457.55 o 
   6   0  -2     2125.74     1527.16     36.23 o 
   8   0  -2     3372.81     2874.90     50.25 o 
  10   0  -2     7987.10     7461.75    114.08 o 
  12   0  -2     7834.93     7653.21    128.17 o 
  14   0  -2    15231.94    15419.31    382.50 o 
  16   0  -2      418.81      275.36     49.69 o 
  18   0  -2     1989.08     1811.56     91.10 o 
  20   0  -2      527.23      547.61     62.11 o 
 -11   1  -2     3115.60     3298.92     73.15 o 
  -9   1  -2     1262.98     1229.63     74.02 o 
  -7   1  -2      540.12      485.21     26.96 o 
  -5   1  -2       93.41      131.89     17.52 o 
  -3   1  -2     2914.61     2901.79     46.58 o 
  -1   1  -2    14657.09    16533.68     94.88 o 
   1   1  -2     3264.96     3351.29     29.58 o 
   3   1  -2     4382.33     4069.31     41.70 o 
   5   1  -2     7793.42     7093.05     50.40 o 
   7   1  -2     2808.15     2016.55     28.12 o 
   9   1  -2    10798.99    11018.10     94.71 o 
  11   1  -2     2996.01     2510.93     47.04 o 
  13   1  -2     2618.54     2397.61     56.14 o 
  15   1  -2      666.79      536.37     41.97 o 
  17   1  -2      494.53      466.90     39.53 o 
  19   1  -2      279.74      287.78     38.75 o 
 -12   2  -2      523.07      403.72    162.52 o 
 -10   2  -2     1009.43     1010.02     40.38 o 
  -8   2  -2      196.97      214.70     23.51 o 
  -6   2  -2     1632.81     1576.42     61.59 o 
  -4   2  -2    14398.94    15847.71    104.03 o 
  -2   2  -2      159.93      147.45     12.38 o 
   2   2  -2     5698.39     6060.95     54.65 o 
   4   2  -2     1676.82     1190.45     39.34 o 
   6   2  -2     2182.41     1670.14     34.16 o 
   8   2  -2     6298.44     5710.61     66.50 o 
  10   2  -2     2369.80     1823.86     39.04 o 
  12   2  -2     8568.60     8313.81    147.30 o 
  14   2  -2     2000.94     1923.77     49.50 o 
  16   2  -2      646.90      561.91     41.97 o 
  18   2  -2     1328.73     1216.68     53.93 o 
  20   2  -2      789.43      769.14     50.14 o 
  -9   3  -2      464.97      482.39     51.76 o 
  -7   3  -2       80.11       98.09     22.26 o 
  -5   3  -2     3084.83     3839.82     92.13 o 
  -3   3  -2     4035.09     4763.39     45.91 o 
  -1   3  -2    10211.58    10897.30    124.22 o 
   1   3  -2     8455.28     9266.48    106.62 o 
   3   3  -2      759.27      568.99     20.19 o 
   5   3  -2      951.86      698.17     24.76 o 
   7   3  -2     2127.12     1688.49     37.56 o 
   9   3  -2     6652.48     6294.93     77.43 o 
  11   3  -2     8602.23     8193.52    100.04 o 
  13   3  -2     1988.68     1914.39     48.42 o 
  15   3  -2      424.01      315.81     32.42 o 
  17   3  -2      369.11      320.21     39.97 o 
  19   3  -2      676.98      677.22     63.70 o 
 -10   4  -2     2307.45     2594.15     91.10 o 
  -8   4  -2     2177.17     2166.62     84.88 o 
  -6   4  -2     1546.73     1408.87     64.18 o 
  -4   4  -2     8308.95     9109.55    140.78 o 
  -2   4  -2     9986.95     9840.38    133.54 o 
   0   4  -2    10733.73    10769.97    135.61 o 
   2   4  -2      385.09      279.05     29.28 o 
   4   4  -2      511.69      407.40     19.76 o 
   6   4  -2     5184.73     5256.91     76.49 o 
   8   4  -2    11459.82    12589.80    154.90 o 
  10   4  -2     4562.58     4821.64     68.02 o 
  12   4  -2     6535.36     6672.58     73.53 o 
  14   4  -2      296.39      245.92     22.70 o 
  16   4  -2      285.99      321.10     49.17 o 
  18   4  -2      719.10      738.59     48.93 o 
  20   4  -2      418.07      442.21     45.71 o 
  -9   5  -2     1757.13     1786.71     81.78 o 
  -7   5  -2     2382.83     2278.42     84.88 o 
  -5   5  -2      466.96      297.10     39.34 o 
  -3   5  -2    42619.34    47637.77    594.19 o 
  -1   5  -2     2041.28     1867.46     59.01 o 
   1   5  -2      596.41      386.81     21.22 o 
   3   5  -2     1907.53     1584.83     34.68 o 
   5   5  -2     9368.85     9775.33    278.98 o 
   7   5  -2    12183.88    13096.77    149.97 o 
   9   5  -2     6699.68     6798.76    105.59 o 
  11   5  -2    10496.46    11358.46    125.05 o 
  13   5  -2     1529.91     1552.22     52.10 o 
  15   5  -2      364.96      360.82     36.53 o 
  17   5  -2      648.00      675.05     43.51 o 
  19   5  -2      721.54      721.12     49.98 o 
  -8   6  -2      110.85       84.88     33.13 o 
  -6   6  -2      222.30      217.39     37.27 o 
  -4   6  -2     5889.14     6505.05    137.68 o 
  -2   6  -2    21556.85    24665.14    360.24 o 
   0   6  -2     1375.35     1171.40     47.62 o 
   2   6  -2     4312.01     4604.45     89.03 o 
   4   6  -2     3245.70     3343.74     55.96 o 
   6   6  -2      223.02      254.32     24.30 o 
   8   6  -2      533.56      498.12     31.37 o 
  10   6  -2     3516.55     3838.94     75.45 o 
  12   6  -2      118.32      123.36     21.16 o 
  14   6  -2       78.48      102.02     23.07 o 
  16   6  -2       21.60       47.23     28.35 o 
  18   6  -2      159.79      203.41     38.30 o 
  -7   7  -2     1351.15     1296.04     66.25 o 
  -5   7  -2     3020.74     2898.49     93.17 o 
  -3   7  -2    16092.54    17580.40    286.74 o 
  -1   7  -2     2296.88     2241.07     34.57 o 
   1   7  -2     5782.97     6172.12    104.04 o 
   3   7  -2     6450.32     6813.69     84.67 o 
   5   7  -2     7096.33     7351.65     93.69 o 
   7   7  -2     6490.67     6491.07     94.69 o 
   9   7  -2     6442.73     6733.42    246.89 o 
  11   7  -2     2462.11     2666.48     53.76 o 
  13   7  -2     2563.09     2613.58     50.35 o 
  15   7  -2      515.46      599.90     43.44 o 
  17   7  -2      686.35      689.60     49.08 o 
  -6   8  -2     1372.50     1250.49     66.25 o 
  -4   8  -2     1618.11     1651.11     75.57 o 
  -2   8  -2     1449.99     1411.04     27.73 o 
   0   8  -2      258.31      273.81     16.91 o 
   2   8  -2      953.79     1026.58     33.33 o 
   4   8  -2     1003.16     1005.22     34.38 o 
   6   8  -2      549.21      622.86     36.00 o 
   8   8  -2      507.45      617.82     38.05 o 
  10   8  -2      283.09      296.44     30.23 o 
  12   8  -2      434.62      382.80     29.72 o 
  14   8  -2       89.32       97.48     19.92 o 
  16   8  -2       26.30       77.64     37.27 o 
  18   8  -2      142.98      182.19     46.58 o 
  -5   9  -2      896.16      747.40    163.56 o 
  -3   9  -2      302.25      241.20     35.20 o 
  -1   9  -2     1047.36      977.59     22.56 o 
   1   9  -2     1233.72     1202.76     33.49 o 
   3   9  -2     1152.39     1182.98     39.94 o 
   5   9  -2      128.39       93.77     21.08 o 
   7   9  -2      178.21      123.62     21.51 o 
   9   9  -2      757.19      592.99     36.20 o 
  11   9  -2     1572.64     1555.16     39.24 o 
  13   9  -2     1181.82     1091.11     63.92 o 
  15   9  -2     1320.92     1225.71     49.74 o 
  17   9  -2      135.79      130.41     43.99 o 
  -4  10  -2      444.44      448.23     48.65 o 
  -2  10  -2      370.18      346.35     19.14 o 
   0  10  -2      779.36      733.75     24.76 o 
   2  10  -2       90.01      114.35     19.40 o 
   4  10  -2      228.15      243.02     22.66 o 
   6  10  -2      225.94      193.78     29.66 o 
   8  10  -2      938.19      910.14     51.24 o 
  10  10  -2      195.64      158.93     21.57 o 
  12  10  -2       63.58       52.01     14.74 o 
  14  10  -2      228.25      207.20     28.92 o 
  16  10  -2      181.78      200.82     47.62 o 
  -3  11  -2     3639.49     3480.26     95.24 o 
  -1  11  -2     2992.95     3144.00     93.68 o 
   1  11  -2     7715.91     8223.67    272.77 o 
   3  11  -2     2112.60     2262.62     46.13 o 
   5  11  -2     3069.18     3142.89     72.46 o 
   7  11  -2      161.33      179.87     24.09 o 
   9  11  -2     1649.30     1669.59     77.12 o 
  11  11  -2     1388.30     1430.08     59.43 o 
  13  11  -2      944.24     1052.55     47.29 o 
  15  11  -2      508.54      570.38     75.57 o 
  -2  12  -2     1237.48     1208.05     64.18 o 
   0  12  -2     2915.78     3155.74     63.15 o 
   2  12  -2      660.19      768.58     43.48 o 
   4  12  -2     1665.41     1783.82     51.22 o 
   6  12  -2     2902.83     2883.85     78.82 o 
   8  12  -2      688.68      747.40     56.93 o 
  10  12  -2     1017.18     1067.27     70.39 o 
  12  12  -2     1729.22     2117.97    100.41 o 
  -1  13  -2       25.46        6.21     19.67 o 
   1  13  -2      375.27      289.57     48.14 o 
   3  13  -2      180.56      185.92     50.72 o 
   5  13  -2      179.80      216.35     34.16 o 
   7  13  -2       66.93       63.15     34.16 o 
   9  13  -2       75.05       49.69     28.98 o 
  11  13  -2       65.43       38.30     28.98 o 
   4  14  -2      377.32      343.68     34.16 o 
   6  14  -2      642.74      635.60     48.65 o 
   8  14  -2      675.03      638.70     48.65 o 
 -11   1  -1     2156.52     2201.14     59.52 o 
  -9   1  -1     8869.39     9213.21    117.06 o 
  -7   1  -1     4861.39     4817.62     66.17 o 
  -5   1  -1     3365.83     3421.06     50.21 o 
  -3   1  -1       76.73       50.08     11.87 o 
  -1   1  -1     2551.52     2349.85     38.30 o 
   3   1  -1     1992.46     2063.56     26.23 o 
   5   1  -1     5301.87     5288.87     45.83 o 
   7   1  -1    10936.87    10980.84     83.58 o 
   9   1  -1    10511.36    11035.31    109.70 o 
  11   1  -1     4605.56     4605.96     70.41 o 
  13   1  -1    13865.74    14518.94    163.41 o 
  15   1  -1     1197.31     1193.40     61.13 o 
  17   1  -1       83.36       75.93     30.57 o 
  19   1  -1      704.35      717.85     49.40 o 
 -12   2  -1      603.53      560.03     56.93 o 
 -10   2  -1     1267.92     1277.41     68.32 o 
  -8   2  -1      103.09      112.46     18.65 o 
  -6   2  -1      308.86      335.78     21.81 o 
   0   2  -1     2711.84     2983.38     45.55 o 
   2   2  -1      316.31      266.45     12.94 o 
   4   2  -1      395.65      384.82     21.38 o 
   6   2  -1     3237.34     3451.91     47.19 o 
   8   2  -1     1337.22     1484.09     34.06 o 
  10   2  -1       83.42       49.84     17.92 o 
  12   2  -1      119.90      116.43     25.72 o 
  14   2  -1     3089.08     3158.18     66.55 o 
  16   2  -1     1715.97     1720.28     87.86 o 
  18   2  -1       25.25       55.90     30.09 o 
  20   2  -1      147.36      113.28     32.30 o 
 -11   3  -1     5495.37     5897.40    143.89 o 
  -9   3  -1     5148.57     5302.17    129.40 o 
  -7   3  -1      771.11      482.39     42.44 o 
  -5   3  -1     9878.54     9940.80    137.68 o 
  -3   3  -1     3431.28     4020.62     72.46 o 
   1   3  -1     4987.81     5131.96     47.62 o 
   3   3  -1     9734.33     9865.23     96.27 o 
   5   3  -1     7878.74     7577.11     74.53 o 
   7   3  -1      489.31      379.41     39.90 o 
   9   3  -1     4820.11     4873.39     62.55 o 
  11   3  -1     8894.95     9149.82    104.24 o 
  13   3  -1     4030.63     4163.59     64.13 o 
  15   3  -1     1949.28     2133.58    113.35 o 
  17   3  -1       36.75       36.55     24.87 o 
  19   3  -1      974.02      939.50     53.35 o 
 -10   4  -1     2685.24     2771.17     87.99 o 
  -8   4  -1     1770.12     1790.85     75.57 o 
  -6   4  -1      972.80      815.72     46.58 o 
  -4   4  -1    14165.48    14265.76    173.91 o 
   0   4  -1     4355.26     3931.81     36.58 o 
   2   4  -1     4901.19     4806.95     46.27 o 
   4   4  -1      501.73      373.50     31.06 o 
   6   4  -1     4382.58     4189.70     57.04 o 
   8   4  -1     1901.95     1815.70     35.92 o 
  10   4  -1    10054.93    11367.19    117.88 o 
  12   4  -1      844.60      833.72     34.53 o 
  14   4  -1     3628.41     3798.47    145.32 o 
  16   4  -1     1512.47     1637.53     79.19 o 
  18   4  -1      493.04      516.95     53.43 o 
  -9   5  -1      166.75      221.53     40.37 o 
  -5   5  -1     1063.34     1076.58     52.79 o 
  -3   5  -1     6213.59     6792.00     67.37 o 
  -1   5  -1     1120.62     1041.43     23.29 o 
   1   5  -1      658.90      642.76     21.82 o 
   3   5  -1      491.86      514.10     20.85 o 
   5   5  -1       83.60       97.31     19.12 o 
   7   5  -1      228.37      221.10     28.98 o 
   9   5  -1     1322.44     1300.00     35.11 o 
  11   5  -1      447.12      419.54     33.60 o 
  13   5  -1      173.86      117.43     18.61 o 
  15   5  -1      183.81      160.38     25.34 o 
  17   5  -1      285.98      255.11     29.98 o 
  19   5  -1      193.53      173.85     28.52 o 
  -8   6  -1      166.62      179.09     38.30 o 
  -6   6  -1      157.01      179.09     38.30 o 
  -4   6  -1      688.28      605.58     47.62 o 
  -2   6  -1     8845.50     9888.17    141.30 o 
   0   6  -1     6903.63     7220.21     67.39 o 
   2   6  -1     2326.63     2298.09     38.77 o 
   4   6  -1      494.68      370.11     23.03 o 
   6   6  -1      432.75      343.22     23.33 o 
   8   6  -1      557.79      524.65     32.58 o 
  10   6  -1     2801.97     2653.38     46.35 o 
  12   6  -1     2106.48     1960.22     48.53 o 
  14   6  -1      698.00      609.32     50.84 o 
  16   6  -1      613.74      585.28     41.86 o 
  18   6  -1      300.69      367.95     38.87 o 
  -9   7  -1      698.22      824.00     57.97 o 
  -7   7  -1     1382.02     1415.09     66.25 o 
  -5   7  -1     1450.27     1289.83     62.11 o 
  -3   7  -1    10518.80    11856.09    122.37 o 
  -1   7  -1      180.25      156.28     14.36 o 
   1   7  -1      249.17      211.75     20.46 o 
   3   7  -1     2096.71     2028.15     44.06 o 
   5   7  -1      698.47      598.85     29.50 o 
   7   7  -1     3052.33     2975.36     60.18 o 
   9   7  -1     1131.79     1260.96     34.45 o 
  11   7  -1      175.02      209.43     18.88 o 
  13   7  -1      113.69       88.56     16.00 o 
  15   7  -1      322.73      347.44     32.58 o 
  17   7  -1      935.07     1025.87     64.49 o 
  -8   8  -1     5666.74     6047.50    165.63 o 
  -6   8  -1     4650.69     4939.86    109.73 o 
  -4   8  -1     4555.52     4437.58    249.48 o 
  -2   8  -1    10439.18    10540.50    444.09 o 
   0   8  -1     8222.46     8353.30    103.34 o 
   2   8  -1    13621.39    14508.14    163.05 o 
   4   8  -1     4736.24     4771.05     73.66 o 
   6   8  -1     8160.17     8579.17    107.12 o 
   8   8  -1     3515.35     3641.79     70.28 o 
  10   8  -1     2851.53     3031.26     58.25 o 
  12   8  -1     4984.22     5118.64     70.00 o 
  14   8  -1      481.39      550.56     42.74 o 
  16   8  -1      672.39      678.20     43.51 o 
  -7   9  -1      652.77      695.64     51.76 o 
  -5   9  -1      355.48      350.92     41.41 o 
  -3   9  -1     1617.29     1730.50     68.32 o 
  -1   9  -1      178.30      204.84     19.28 o 
   1   9  -1     2509.14     2697.19     65.73 o 
   3   9  -1      266.80      212.15     26.55 o 
   5   9  -1     2034.59     1983.29     45.10 o 
   7   9  -1     2182.58     2221.61     50.73 o 
   9   9  -1     1463.25     1444.06     42.24 o 
  11   9  -1      429.29      376.57     22.31 o 
  13   9  -1     1406.75     1511.18     51.95 o 
  15   9  -1       96.33       74.91     22.10 o 
  -6  10  -1      111.08       96.27     25.88 o 
  -4  10  -1      313.72      305.87     27.09 o 
  -2  10  -1      100.58       75.70     12.52 o 
   0  10  -1      361.67      369.46     26.08 o 
   2  10  -1     1423.11     1366.24     40.26 o 
   4  10  -1      802.24      667.64     32.57 o 
   6  10  -1      767.11      693.71     43.66 o 
   8  10  -1      869.10      887.98     36.18 o 
  10  10  -1      709.11      700.19     27.86 o 
  12  10  -1      656.87      670.49     37.35 o 
  14  10  -1      786.12      816.87     90.06 o 
  -5  11  -1       84.69       68.32     25.88 o 
  -3  11  -1      213.25      206.58     33.07 o 
  -1  11  -1      957.51      963.08     29.10 o 
   1  11  -1      187.13      207.00     22.24 o 
   3  11  -1       64.11       52.45     19.67 o 
   5  11  -1      853.15      925.76     52.28 o 
   7  11  -1      806.85      802.33     35.00 o 
   9  11  -1      357.75      338.50     49.69 o 
  11  11  -1      433.68      427.67     37.78 o 
  13  11  -1      287.89      245.34     49.69 o 
  -4  12  -1      163.23      159.72     26.08 o 
  -2  12  -1       79.94       97.15     13.17 o 
   0  12  -1     1455.80     1527.62     39.55 o 
   2  12  -1      388.10      428.56     36.23 o 
   4  12  -1      551.84      546.58     50.21 o 
   6  12  -1      186.26      182.95     39.79 o 
   8  12  -1      352.69      394.40     52.79 o 
  10  12  -1      624.52      723.59     60.04 o 
  12  12  -1      489.98      488.60    150.10 o 
  -1  13  -1     2081.22     2042.47     68.51 o 
   1  13  -1      786.96      800.19     49.69 o 
   3  13  -1      887.60      966.85     51.76 o 
   5  13  -1      898.92      913.03     74.53 o 
   7  13  -1      668.00      613.86    140.78 o 
   9  13  -1        5.99       -1.04     26.91 o 
  11  13  -1      331.72      333.33     50.72 o 
   2  14  -1      270.75      249.48     32.09 o 
   4  14  -1      123.17      129.40     26.91 o 
   6  14  -1      146.62       85.92     44.51 o 
   8  14  -1        5.16       10.35     22.77 o 
 -12   0   0    18025.33    19420.94    212.21 o 
 -10   0   0     9996.10    10885.91    201.86 o 
  -8   0   0     2901.93     2956.46     79.71 o 
  -6   0   0     1625.49     1458.56     48.65 o 
  -4   0   0    21204.47    22248.01    171.84 o 
   4   0   0    20969.72    22296.66    180.12 o 
   6   0   0     1414.01     1192.52     44.51 o 
   8   0   0     2701.31     2718.37     79.71 o 
  10   0   0     9753.08    10169.57    195.65 o 
  12   0   0    17792.00    18960.29    216.35 o 
  14   0   0     4326.13     4298.05    118.01 o 
  16   0   0      205.72      258.79     45.55 o 
  18   0   0      576.29      600.40     65.22 o 
 -13   1   0      494.64      432.70     46.58 o 
 -11   1   0     5439.50     5810.44    140.78 o 
  -9   1   0     3577.46     3598.01     65.13 o 
  -7   1   0     3954.76     3700.58     54.84 o 
  -5   1   0     7745.57     7902.85    107.66 o 
   5   1   0     7693.84     7676.83     86.44 o 
   7   1   0     3902.18     3616.14     71.43 o 
   9   1   0     3530.53     3435.60     65.15 o 
  11   1   0     5397.84     5544.30     77.96 o 
  13   1   0      460.30      441.14     54.94 o 
  15   1   0     5346.06     5597.65    102.28 o 
  17   1   0      205.72      144.87     30.32 o 
  19   1   0       69.36       65.22     33.13 o 
 -12   2   0     2447.88     2310.51     85.92 o 
 -10   2   0     2044.48     1882.99     76.60 o 
  -8   2   0     1067.54      938.90     50.72 o 
  -6   2   0     1526.98     1490.65     50.72 o 
  -4   2   0     6870.45     7612.69     93.17 o 
  -2   2   0     3179.17     2983.60     65.22 o 
   0   2   0    38309.98    28086.40    172.87 o 
   2   2   0     3249.83     2933.33     30.03 o 
   4   2   0     7067.90     7679.19     49.42 o 
   6   2   0     1760.86     1745.73     73.10 o 
   8   2   0     1264.19     1106.87     31.37 o 
  10   2   0     2221.15     2003.57     62.82 o 
  12   2   0     2571.76     2403.96     49.89 o 
  14   2   0     2233.11     2288.69     65.13 o 
  16   2   0      849.16      853.42     54.11 o 
  18   2   0      694.26      626.15     43.52 o 
 -11   3   0      864.33      778.45     63.15 o 
  -9   3   0      607.20      480.32     46.58 o 
  -7   3   0      642.92      592.12     47.62 o 
  -5   3   0      430.62      501.03     33.13 o 
  -3   3   0      968.10      923.39     21.44 o 
  -1   3   0     6317.31     7333.83     52.97 o 
   1   3   0     6362.11     7457.74     55.27 o 
   3   3   0      980.38      957.53     23.55 o 
   5   3   0      506.29      562.47     17.66 o 
   7   3   0      711.01      622.70     23.52 o 
   9   3   0      700.34      581.23     40.62 o 
  11   3   0      917.53      752.87     41.14 o 
  13   3   0      364.21      264.37     33.79 o 
  15   3   0     2203.87     2152.20     89.11 o 
  17   3   0      255.99      190.08     37.80 o 
  19   3   0      334.83      327.98     45.38 o 
 -10   4   0     2209.62     2409.89     89.03 o 
  -8   4   0     9707.62    10259.63    181.16 o 
  -6   4   0     8307.54     8805.21    134.57 o 
  -4   4   0     7724.54     7955.80     78.23 o 
  -2   4   0     9508.94    10201.67     69.08 o 
   0   4   0       11.51       18.46     12.67 o 
   2   4   0     9520.13    10059.84    105.59 o 
   4   4   0     7723.31     7906.18     77.12 o 
   6   4   0     8278.93     8716.98     72.13 o 
   8   4   0     9619.78    10194.90     98.56 o 
  10   4   0     2184.94     2374.38     83.37 o 
  12   4   0     1242.23     1347.01     37.79 o 
  14   4   0     2693.30     2846.24     82.83 o 
  16   4   0      208.78      223.39     31.78 o 
  18   4   0      565.53      630.38     61.59 o 
 -11   5   0     1836.00     1716.32     76.60 o 
  -9   5   0     3659.68     3970.94    108.69 o 
  -7   5   0    13829.96    15082.52    238.09 o 
  -5   5   0     3073.80     2933.36     51.29 o 
  -3   5   0    12943.90    14036.64    107.30 o 
  -1   5   0     3185.92     2868.77     38.61 o 
   1   5   0     3188.12     2865.79     49.17 o 
   3   5   0    12914.05    14067.42    107.30 o 
   5   5   0     3053.37     2955.96     82.30 o 
   7   5   0    13736.07    14431.67    123.50 o 
   9   5   0     3662.17     3946.12     58.58 o 
  11   5   0     1867.82     1886.82     43.07 o 
  13   5   0     2230.09     2232.82     47.98 o 
  15   5   0      618.27      740.66     54.53 o 
  17   5   0     1072.59     1081.85     53.72 o 
 -10   6   0      294.79      231.88     44.51 o 
  -8   6   0       61.89       51.76     43.48 o 
  -6   6   0      431.43      396.11     25.79 o 
  -4   6   0     4503.34     5293.05     71.30 o 
  -2   6   0      565.36      627.84     25.83 o 
   2   6   0      569.94      643.44     22.77 o 
   4   6   0     4511.51     5175.11     72.11 o 
   6   6   0      435.93      379.95     24.89 o 
   8   6   0       44.60       31.53     18.84 o 
  10   6   0      267.85      222.28     20.92 o 
  12   6   0       68.30       52.75     17.02 o 
  14   6   0       41.30       38.93     16.36 o 
  16   6   0      612.43      612.50     56.96 o 
  18   6   0      198.03      145.30     33.32 o 
  -9   7   0     2426.95     2461.65     87.99 o 
  -7   7   0     4405.05     4440.91    114.90 o 
  -5   7   0      621.30      502.85     25.29 o 
  -3   7   0     5788.11     5996.06    101.45 o 
  -1   7   0     9628.99    10605.18    124.06 o 
   1   7   0     9613.36    10668.00    119.54 o 
   3   7   0     5781.99     6045.65     83.45 o 
   5   7   0      577.50      504.29     25.39 o 
   7   7   0     4279.31     4309.76     59.78 o 
   9   7   0     2324.27     2322.10     44.31 o 
  11   7   0     4201.88     4503.25     64.18 o 
  13   7   0      621.15      594.48     29.53 o 
  15   7   0     1481.57     1571.60     55.93 o 
  17   7   0       71.26      113.79     31.05 o 
  -8   8   0      578.60      582.80     52.79 o 
  -6   8   0      555.49      514.87     37.55 o 
  -4   8   0      486.16      488.24     25.36 o 
  -2   8   0      158.58      165.39     17.66 o 
   0   8   0     8462.54     9802.39    117.84 o 
   2   8   0      165.04      154.18     18.12 o 
   4   8   0      482.68      496.64     36.51 o 
   6   8   0      540.09      498.16     29.47 o 
   8   8   0      562.73      586.82     25.30 o 
  10   8   0      330.05      289.16     20.03 o 
  12   8   0      513.18      498.64     26.58 o 
  14   8   0        2.79       14.53     16.62 o 
  16   8   0       12.74       11.17     20.62 o 
  -7   9   0      319.60      256.72     35.20 o 
  -5   9   0       65.42       44.10     13.01 o 
  -3   9   0       65.20       77.54     18.26 o 
  -1   9   0     4347.54     4596.59    110.25 o 
   1   9   0     4317.14     4646.38     69.90 o 
   3   9   0       56.34       56.34     17.50 o 
   5   9   0      119.00       86.84     21.74 o 
   7   9   0      401.12      361.01     25.07 o 
   9   9   0     1015.02      940.27     27.88 o 
  11   9   0     2014.10     1842.11     51.11 o 
  13   9   0     1126.93     1080.39     45.19 o 
  15   9   0      196.57      141.82     42.44 o 
  -6  10   0      150.52      146.52     23.24 o 
  -4  10   0      243.09      182.56     26.10 o 
  -2  10   0      102.50       93.13     15.32 o 
   0  10   0     2342.35     2342.13     50.51 o 
   2  10   0      132.78      119.39     19.67 o 
   4  10   0      288.09      224.50     43.85 o 
   6  10   0      185.16      180.57     21.95 o 
   8  10   0      275.28      263.63     22.72 o 
  10  10   0      134.37      162.72     17.09 o 
  12  10   0      121.34       93.37     22.58 o 
  14  10   0      304.16      202.89     53.83 o 
  -5  11   0     2002.56     2116.00     41.91 o 
  -3  11   0     2777.90     2913.01     49.23 o 
  -1  11   0     5606.90     5979.98     70.22 o 
   1  11   0     5567.88     6073.87     71.63 o 
   3  11   0     2703.47     2876.33     51.24 o 
   5  11   0     1951.73     2135.88     74.02 o 
   7  11   0     1448.91     1606.54     48.82 o 
   9  11   0     1080.11     1162.14     50.54 o 
  11  11   0      721.93      700.81     63.15 o 
  13  11   0      880.02      875.76     72.46 o 
  -6  12   0     1602.09     1606.59     74.53 o 
  -4  12   0     1142.34     1251.17     90.06 o 
  -2  12   0     2181.82     2316.94     47.98 o 
   0  12   0     1095.38     1295.38     42.44 o 
   2  12   0     2160.54     2387.51     49.20 o 
   4  12   0     1135.36     1209.62     39.63 o 
   6  12   0     1584.62     1578.64     95.24 o 
   8  12   0     1875.99     1906.79     85.92 o 
  10  12   0      835.40      864.37     71.43 o 
  12  12   0      476.43      434.77     53.83 o 
  -3  13   0      151.95      120.38     22.26 o 
  -1  13   0       10.40        2.59      8.78 o 
   1  13   0       16.75       27.95     27.95 o 
   3  13   0      166.08      135.61     30.02 o 
   5  13   0      150.99      150.10     33.13 o 
   7  13   0       75.24       61.08     38.30 o 
   9  13   0       13.07       15.53     30.02 o 
   0  14   0       85.15       76.60     18.63 o 
   2  14   0       61.82       89.03     35.20 o 
   6  14   0     1246.58     1197.70     69.36 o 
   8  14   0      205.54      259.83     53.83 o 
   5  15   0      127.07       40.37     21.74 o 
 -13   1   1    13882.65    14707.78    273.29 o 
 -11   1   1     4558.34     4571.34    119.05 o 
  -9   1   1    10536.33    11013.24    190.47 o 
  -7   1   1    11001.95    11430.42    147.00 o 
  -5   1   1     5332.17     5170.71     75.57 o 
  -3   1   1     1924.82     2077.34     63.66 o 
   3   1   1       36.42       95.86     21.14 o 
   5   1   1     3267.10     3198.95     47.75 o 
   7   1   1     4767.78     4693.75     66.83 o 
   9   1   1     8772.42     9157.96    119.94 o 
  11   1   1     2215.13     2216.45     74.53 o 
  13   1   1     2305.26     2451.80     74.81 o 
  15   1   1      377.75      441.58     40.96 o 
  17   1   1      483.72      431.77     46.51 o 
 -12   2   1      101.10       93.17     32.09 o 
 -10   2   1       60.69       62.11     42.44 o 
  -8   2   1     1355.32     1519.64     59.01 o 
  -6   2   1     3263.67     3497.86     68.32 o 
  -4   2   1      365.98      360.28     19.40 o 
  -2   2   1      262.51      216.93     13.18 o 
   0   2   1     2678.58     3028.93     46.58 o 
   4   2   1     7856.77     7408.76     82.81 o 
   6   2   1      270.12      297.15     23.75 o 
   8   2   1       75.84       62.90     17.81 o 
  10   2   1     1305.03     1306.54     50.11 o 
  12   2   1      646.14      611.35     52.36 o 
  14   2   1     1262.18     1251.12     52.76 o 
  16   2   1       85.32       96.49     34.45 o 
  18   2   1       22.04       33.49     22.66 o 
 -11   3   1     8957.88     9049.51    182.19 o 
  -9   3   1     4845.00     4979.20    113.87 o 
  -7   3   1      476.32      329.19     33.13 o 
  -5   3   1     7906.53     7653.43     66.42 o 
  -3   3   1     9818.47     9923.20     98.34 o 
  -1   3   1     5184.69     5363.89     58.49 o 
   1   3   1   184363.66   111904.63   8144.77 o 
   3   3   1     3657.38     4245.76     32.40 o 
   5   3   1     9998.24    10033.03     83.47 o 
   7   3   1      864.74      664.98     23.79 o 
   9   3   1     5133.74     5358.89     71.96 o 
  11   3   1     5432.60     5585.06     86.17 o 
  13   3   1     5624.14     5926.40     74.74 o 
  15   3   1     1170.81     1160.68     60.01 o 
  17   3   1      368.10      496.94     41.65 o 
 -12   4   1      922.63      826.07     63.15 o 
 -10   4   1    10119.43    11382.80    209.11 o 
  -8   4   1     1934.17     1863.32     67.29 o 
  -6   4   1     4398.64     4143.93     66.25 o 
  -4   4   1      506.16      319.57     17.39 o 
  -2   4   1     4935.89     4788.73     62.11 o 
   0   4   1     4498.70     4056.68     36.95 o 
   4   4   1    14372.31    14242.10     87.01 o 
   6   4   1     1071.47      889.17     23.40 o 
   8   4   1     1779.87     1816.77     38.20 o 
  10   4   1     2661.62     2808.07    147.21 o 
  12   4   1     4037.31     4424.01     78.32 o 
  14   4   1     2427.75     2523.10     76.29 o 
  16   4   1     4744.72     4943.15    101.07 o 
  18   4   1      269.01      198.21     30.37 o 
 -11   5   1      381.69      343.68     47.62 o 
  -9   5   1     1262.99     1232.89     62.11 o 
  -7   5   1      178.28      176.33     36.23 o 
  -5   5   1       65.94       71.28     14.38 o 
  -3   5   1      498.98      523.15     20.46 o 
  -1   5   1      639.24      675.33     21.14 o 
   1   5   1     1054.52     1006.36     36.23 o 
   3   5   1     6076.44     6786.94    128.88 o 
   5   5   1     1013.18     1006.29     22.74 o 
   7   5   1      882.09     1027.20     27.65 o 
   9   5   1      196.18      211.02     23.75 o 
  11   5   1      177.86      175.79     20.80 o 
  13   5   1      190.84      104.43     25.83 o 
  15   5   1      433.00      436.99     38.46 o 
  17   5   1      843.92      790.45     51.85 o 
 -10   6   1     2684.55     2629.35     84.88 o 
  -8   6   1      413.61      344.03     37.46 o 
  -6   6   1      339.48      319.43     25.39 o 
  -4   6   1      415.25      319.08     19.30 o 
  -2   6   1     2259.36     2340.91     51.76 o 
   0   6   1     6736.64     7091.49     67.15 o 
   2   6   1     8693.44     9880.29    109.38 o 
   4   6   1      614.94      525.92     23.17 o 
   6   6   1      203.68      235.87     15.10 o 
   8   6   1      226.72      214.60     19.34 o 
  10   6   1      641.62      636.38     28.49 o 
  12   6   1      442.08      434.24     34.99 o 
  14   6   1      413.01      336.08     27.68 o 
  16   6   1      801.74      739.45    141.82 o 
  -9   7   1     1134.45     1213.23     65.22 o 
  -7   7   1     3062.19     2957.13     64.30 o 
  -5   7   1      713.46      589.13     33.13 o 
  -3   7   1     2118.98     2076.04     42.44 o 
  -1   7   1      275.60      232.00     17.91 o 
   1   7   1      201.16      147.08     14.89 o 
   3   7   1    10521.39    11737.60    122.99 o 
   5   7   1     1450.80     1367.73     34.58 o 
   7   7   1     1388.00     1431.14     31.52 o 
   9   7   1      702.11      838.56     30.01 o 
  11   7   1      164.10      195.23     18.82 o 
  13   7   1      212.37      261.35     39.41 o 
  15   7   1      625.63      692.92     41.03 o 
 -10   8   1     2907.64     3012.36    105.59 o 
  -8   8   1     3624.66     3770.41     77.83 o 
  -6   8   1     8306.71     8729.97    105.34 o 
  -4   8   1     4831.50     4773.23     84.88 o 
  -2   8   1    13717.69    14357.11    159.57 o 
   0   8   1     8277.35     8464.93    104.61 o 
   2   8   1    10416.54    10794.52    128.81 o 
   4   8   1     4522.62     4704.64     73.37 o 
   6   8   1     4662.07     4978.03     75.12 o 
   8   8   1     5648.55     6083.11     85.89 o 
  10   8   1     2618.12     2852.04     64.20 o 
  12   8   1     1243.49     1304.93     53.29 o 
  14   8   1      995.82     1128.95     55.38 o 
  16   8   1      544.19      522.76     64.18 o 
  -9   9   1     1477.92     1365.40     67.29 o 
  -7   9   1     2209.39     2251.02     49.20 o 
  -5   9   1     2085.34     2053.37     43.92 o 
  -3   9   1      312.60      210.43     25.36 o 
  -1   9   1     2532.77     2708.22     50.40 o 
   1   9   1      182.92      194.30     19.46 o 
   3   9   1     1601.70     1658.87     35.82 o 
   5   9   1      342.43      353.22     23.77 o 
   7   9   1      640.27      708.43     23.81 o 
   9   9   1     1638.07     1649.32     34.24 o 
  11   9   1      284.92      335.98     41.41 o 
  13   9   1      466.80      487.93     31.66 o 
  15   9   1      207.40      201.86     49.69 o 
  -8  10   1      843.50      888.83     45.55 o 
  -6  10   1      671.22      598.24     29.81 o 
  -4  10   1      660.16      525.09     27.43 o 
  -2  10   1     1333.58     1238.57     40.96 o 
   0  10   1      375.70      414.26     26.03 o 
   2  10   1      154.34      138.98     17.04 o 
   4  10   1      368.01      329.88     32.93 o 
   6  10   1      153.02      158.51     16.38 o 
   8  10   1     1018.24     1061.98     27.60 o 
  10  10   1      626.52      656.02     57.81 o 
  12  10   1      842.55      722.55     69.36 o 
  14  10   1       50.76       95.24     41.41 o 
  -7  11   1      777.21      744.90     39.34 o 
  -5  11   1      831.31      840.69     43.33 o 
  -3  11   1       35.92       47.48     18.99 o 
  -1  11   1      189.09      210.00     28.63 o 
   1  11   1      969.69     1043.64    101.96 o 
   3  11   1      222.67      233.37     28.57 o 
   5  11   1       81.74       79.89     10.64 o 
   7  11   1      978.41      994.19     34.16 o 
   9  11   1      241.34      230.84     44.51 o 
  11  11   1       71.66       44.51     35.20 o 
  13  11   1      640.25      515.52     62.11 o 
  -8  12   1      375.31      381.98     78.67 o 
  -6  12   1      199.28      237.10     20.77 o 
  -4  12   1      551.17      561.30     26.96 o 
  -2  12   1      393.98      438.50     24.76 o 
   0  12   1     1471.76     1459.16    111.28 o 
   2  12   1       79.85       97.58     20.19 o 
   4  12   1      163.17      168.73     37.27 o 
   6  12   1       45.12       54.86     45.55 o 
   8  12   1      967.13      983.42     71.43 o 
  10  12   1      448.91      496.88     59.01 o 
  -5  13   1      914.24      996.87     43.48 o 
  -3  13   1      891.71      998.95     47.62 o 
  -1  13   1      807.49      819.86     54.86 o 
   1  13   1     2092.18     2185.26    113.87 o 
   3  13   1      667.49      683.22     54.86 o 
   5  13   1      244.49      321.94     42.44 o 
   7  13   1      911.46      888.18     65.22 o 
   9  13   1       28.66       62.11     47.62 o 
  -2  14   1      277.27      268.11     32.09 o 
   0  14   1      312.38      252.58     73.50 o 
   2  14   1      348.07      319.87     41.41 o 
   4  14   1       55.38       40.37     31.06 o 
   6  14   1       70.37       33.13     41.41 o 
   3  15   1      480.21      406.82     44.51 o 
   4   0   2     9753.64     9322.80    110.76 o 
   6   0   2    23928.58    25561.61    324.01 o 
   8   0   2      620.42      497.92     45.55 o 
  10   0   2     5114.63     5253.52    134.57 o 
  12   0   2     2559.41     2743.22    108.69 o 
  14   0   2     2407.28     2584.83    115.94 o 
  16   0   2     1449.39     1515.50     87.99 o 
  18   0   2     1226.33     1271.20     87.99 o 
  -5   1   2     7890.33     7366.31     91.10 o 
  -3   1   2     4483.89     4217.14    104.55 o 
  -1   1   2     3318.50     3295.99     43.48 o 
   1   1   2    14663.17    16071.62    172.87 o 
   3   1   2     2928.23     2911.87     40.96 o 
   5   1   2      120.05      141.48     21.74 o 
   7   1   2      534.94      499.07     37.78 o 
   9   1   2     1252.80     1288.95     63.48 o 
  11   1   2     3097.90     3215.84     76.69 o 
  13   1   2     1246.89     1254.09     53.80 o 
  15   1   2       99.48       99.38     44.51 o 
  17   1   2      337.29      292.93     39.34 o 
 -12   2   2     8418.39     8277.27    175.98 o 
 -10   2   2     2082.39     1504.11     65.22 o 
  -8   2   2     5988.81     5567.18    103.52 o 
  -6   2   2     1835.51     1395.10     36.94 o 
  -4   2   2     1390.02      989.30     26.71 o 
  -2   2   2     5438.38     6089.94     86.95 o 
   0   2   2    20914.49    21480.94    179.09 o 
   2   2   2       95.50       91.89     13.57 o 
   4   2   2    14274.66    15770.98    105.05 o 
   6   2   2     1659.14     1540.68     73.50 o 
   8   2   2      262.91      289.93     32.91 o 
  10   2   2     1047.80     1056.81     46.05 o 
  12   2   2      579.27      568.34    117.49 o 
  14   2   2      424.27      428.90     46.45 o 
  16   2   2      483.05      481.32     63.66 o 
 -13   3   2     1848.60     1807.42     79.71 o 
 -11   3   2     8526.46     8257.60    172.87 o 
  -9   3   2     6524.39     6215.20    128.36 o 
  -7   3   2     2000.78     1626.31     38.04 o 
  -5   3   2      834.98      581.41     22.32 o 
  -3   3   2      644.93      494.03     18.90 o 
  -1   3   2     8305.64     9050.54    100.41 o 
   1   3   2    10049.25    10856.45     70.40 o 
   3   3   2     3966.92     4673.40     64.18 o 
   5   3   2     3122.27     3900.02     55.85 o 
   7   3   2      110.27      112.48     20.85 o 
   9   3   2      473.38      415.39     31.80 o 
  11   3   2     1238.66     1210.69     43.81 o 
  13   3   2      300.43      241.71     29.28 o 
  15   3   2      513.60      508.28     53.83 o 
  17   3   2      115.54       61.59     21.23 o 
 -12   4   2     6614.39     7045.41    135.61 o 
 -10   4   2     4671.53     4904.66    123.19 o 
  -8   4   2    11573.26    12480.90    150.65 o 
  -6   4   2     5315.04     5133.18     61.77 o 
  -4   4   2      608.21      464.80     21.96 o 
  -2   4   2      504.30      349.39     15.64 o 
   0   4   2    10908.02    11334.14    125.26 o 
   2   4   2    10142.47     9880.84     94.45 o 
   4   4   2     8323.29     8896.17     78.05 o 
   6   4   2     1571.46     1462.22     30.88 o 
   8   4   2     2194.96     2439.31     44.92 o 
  10   4   2     2325.61     2546.72     72.67 o 
  12   4   2     1129.26     1165.68     36.84 o 
  14   4   2     1343.71     1542.98     71.33 o 
  16   4   2       99.50      123.97     24.02 o 
 -11   5   2    10553.80    11721.30    206.00 o 
  -9   5   2     6757.83     6746.47     99.52 o 
  -7   5   2    12309.80    13150.89    149.68 o 
  -5   5   2     9512.64     9582.71     89.29 o 
  -3   5   2     2079.32     1680.13     36.23 o 
  -1   5   2      772.75      510.21     16.31 o 
   1   5   2     2264.24     2073.46     64.18 o 
   3   5   2    42664.25    47552.85    453.82 o 
   5   5   2      554.61      381.27     17.68 o 
   7   5   2     2435.00     2245.13     39.55 o 
   9   5   2     1786.17     1850.85     41.03 o 
  11   5   2     1044.77     1010.89     33.47 o 
  13   5   2      690.39      707.29     32.85 o 
  15   5   2     2456.43     2396.20     88.45 o 
  17   5   2       83.45       64.93     24.30 o 
 -12   6   2      143.62      121.12     28.98 o 
 -10   6   2     3527.64     3873.35     83.81 o 
  -8   6   2      533.66      509.61     29.10 o 
  -6   6   2      194.66      206.54     25.56 o 
  -4   6   2     3182.95     3231.94     92.65 o 
  -2   6   2     4242.75     4418.22     60.38 o 
   0   6   2     1343.56     1205.77     24.07 o 
   2   6   2    21518.53    24260.38    185.58 o 
   4   6   2     5873.10     6447.33     59.47 o 
   6   6   2      189.24      160.19     15.64 o 
   8   6   2       88.65       83.85     13.88 o 
  10   6   2      459.45      459.76     32.00 o 
  12   6   2      704.81      590.82     28.80 o 
  14   6   2      399.33      352.03     35.71 o 
  16   6   2       53.25       57.21     21.10 o 
 -11   7   2     2546.74     2712.16     89.03 o 
  -9   7   2     6490.28     6703.50     95.69 o 
  -7   7   2     6494.67     6725.02     99.02 o 
  -5   7   2     6993.89     7060.29    178.57 o 
  -3   7   2     6331.69     6675.04     81.74 o 
  -1   7   2     5714.28     6011.63     75.57 o 
   1   7   2     2315.03     2256.07     33.97 o 
   3   7   2    16015.58    17302.04    218.40 o 
   5   7   2     2904.07     2895.83     37.84 o 
   7   7   2     1211.88     1221.62     29.91 o 
   9   7   2     1592.77     1547.50     41.74 o 
  11   7   2     1538.02     1581.18     38.10 o 
  13   7   2     1137.66     1107.15     47.20 o 
  15   7   2      685.91      657.35     66.10 o 
 -10   8   2      296.79      273.23     60.04 o 
  -8   8   2      515.82      636.09     37.04 o 
  -6   8   2      546.40      616.68     31.25 o 
  -4   8   2      994.10     1010.58     34.16 o 
  -2   8   2      939.85     1059.22     31.54 o 
   0   8   2      251.33      270.39     18.52 o 
   2   8   2     1432.95     1369.18     26.55 o 
   4   8   2     1605.33     1604.87     22.49 o 
   6   8   2     1352.68     1344.97     33.49 o 
   8   8   2     1088.16      939.67     30.23 o 
  10   8   2       82.85       63.93     12.36 o 
  12   8   2      101.36       63.77     25.36 o 
  14   8   2       40.72       32.09     18.63 o 
  -9   9   2      644.25      545.18     41.82 o 
  -7   9   2      112.25       90.67     16.79 o 
  -5   9   2      119.40      116.34     22.21 o 
  -3   9   2     1170.69     1241.01     35.82 o 
  -1   9   2     1295.85     1206.72     37.31 o 
   1   9   2     1094.76     1006.21     27.95 o 
   3   9   2      365.18      327.94      9.66 o 
   5   9   2      938.57      932.87     16.28 o 
   7   9   2      352.01      250.69     18.61 o 
   9   9   2     1884.44     1854.71     40.93 o 
  11   9   2      772.02      762.88     41.92 o 
  13   9   2      352.30      275.36     59.01 o 
 -10  10   2      183.22      128.36     44.51 o 
  -8  10   2      895.19      797.77     42.59 o 
  -6  10   2      186.79      193.20     22.37 o 
  -4  10   2      199.79      221.43     21.38 o 
  -2  10   2       66.08       84.39     15.12 o 
   0  10   2      793.44      744.52     26.10 o 
   2  10   2      389.66      366.57     48.14 o 
   4  10   2      493.22      463.76     50.72 o 
   6  10   2      140.72      140.04     11.28 o 
   8  10   2      171.52      162.96     15.43 o 
  10  10   2      206.38      160.45     43.48 o 
  12  10   2       80.78       96.27     48.65 o 
  -9  11   2     1666.44     1737.03     70.39 o 
  -7  11   2      224.05      230.40     22.55 o 
  -5  11   2     3152.19     3124.78     54.50 o 
  -3  11   2     2153.82     2237.69     45.49 o 
  -1  11   2     7728.34     8347.85    305.02 o 
   1  11   2     2965.87     3167.07     40.33 o 
   3  11   2     3570.49     3677.98    102.48 o 
   5  11   2      820.12      859.20     61.08 o 
   7  11   2     1491.16     1552.76    101.45 o 
   9  11   2     1874.75     1648.00    136.64 o 
  11  11   2      685.01      787.77     69.36 o 
 -10  12   2     1048.04      998.94    121.12 o 
  -8  12   2      711.33      765.00     51.76 o 
  -6  12   2     2934.81     2824.81     70.56 o 
  -4  12   2     1689.09     1917.52     51.18 o 
  -2  12   2      652.03      744.96     30.84 o 
   0  12   2     2908.36     3171.70     51.10 o 
   2  12   2     1233.68     1297.08     72.46 o 
   4  12   2      997.63     1051.74     77.64 o 
   6  12   2     1956.94     2083.81     92.13 o 
   8  12   2      735.25      850.91     70.39 o 
  10  12   2     1363.85     1326.06     84.88 o 
  -7  13   2       57.98       60.04     20.70 o 
  -5  13   2      158.79      132.50     22.77 o 
  -3  13   2      159.62      195.65     36.23 o 
  -1  13   2      367.54      293.99     41.41 o 
   1  13   2       29.74       31.06     36.23 o 
   3  13   2        7.45       16.56     25.88 o 
   5  13   2      251.67      191.51     41.41 o 
   7  13   2       11.29       23.81     33.13 o 
   9  13   2       15.97       20.70     32.09 o 
  -4  14   2      354.54      344.71     84.88 o 
  -2  14   2      169.90      107.66     26.91 o 
   0  14   2       10.23       17.60     27.95 o 
   2  14   2      510.15      497.92     45.55 o 
   4  14   2       36.25       92.13     35.20 o 
   6  14   2      155.46       99.38     57.97 o 
  -1  15   2       37.64       32.09     17.60 o 
   1  15   2      191.37      132.50     27.95 o 
   3  15   2       47.66       21.74     22.77 o 
  -7   1   3    48062.52    52164.61    467.90 o 
  -5   1   3    13208.26    13651.93     92.19 o 
  -3   1   3     3787.01     3957.91     50.72 o 
  -1   1   3     1320.59     1638.93     36.80 o 
   1   1   3      341.81      343.31     20.85 o 
   3   1   3     2812.29     2748.04     45.55 o 
   5   1   3    25960.92    29630.20    295.34 o 
   7   1   3      104.75       94.52     24.70 o 
   9   1   3      572.68      607.77     43.17 o 
  11   1   3     1249.97     1282.38     54.88 o 
  13   1   3     1093.67     1095.21     58.34 o 
  15   1   3      733.96      756.68     47.21 o 
  17   1   3      700.91      660.17     48.47 o 
  -8   2   3       42.48       65.22     21.74 o 
  -6   2   3     1583.66     1549.66     69.36 o 
  -4   2   3      629.65      574.58     21.38 o 
  -2   2   3     2289.03     2032.18     28.84 o 
   0   2   3      826.42      703.50     19.90 o 
   2   2   3     5564.34     5835.02    100.93 o 
   4   2   3     6165.01     6733.89     75.60 o 
   6   2   3      100.96       71.06     20.14 o 
   8   2   3      283.25      302.35     43.74 o 
  10   2   3      304.04      318.85     34.08 o 
  12   2   3      377.78      415.61     79.71 o 
  14   2   3       44.65       91.10     43.48 o 
  16   2   3      107.65      106.27     30.21 o 
  -9   3   3     7350.51     7823.86    177.02 o 
  -7   3   3     1289.81     1025.86     45.55 o 
  -5   3   3     3230.46     2784.62     61.08 o 
  -1   3   3    14779.40    15127.68     86.54 o 
   1   3   3    11191.96    11201.19    137.16 o 
   3   3   3    14383.87    15025.59    155.28 o 
   5   3   3     2403.34     2017.84     58.49 o 
   7   3   3     5540.59     5717.89    100.49 o 
   9   3   3     1681.19     1572.62     51.24 o 
  11   3   3     3874.96     4025.97     77.49 o 
  13   3   3     1798.88     1889.55     66.58 o 
  15   3   3      906.57      936.23     49.21 o 
 -12   4   3     6120.45     6242.11    138.71 o 
 -10   4   3     7732.05     8010.63    114.91 o 
  -8   4   3     2225.19     1899.97     48.14 o 
  -6   4   3      332.83      248.38     26.40 o 
  -4   4   3      816.91      581.77     38.30 o 
  -2   4   3     4624.13     4218.34     78.67 o 
   0   4   3     7038.55     6536.10    106.62 o 
   2   4   3    20518.28    22129.09    115.43 o 
   4   4   3     7406.90     6850.96    122.69 o 
   6   4   3     3937.49     3924.31     56.01 o 
   8   4   3     4064.95     4493.85     62.49 o 
  10   4   3     2378.49     2379.64     52.86 o 
  12   4   3     2754.76     2701.83     70.76 o 
  14   4   3      992.23      992.55     50.94 o 
  16   4   3      330.14      304.59     34.08 o 
 -13   5   3     1021.14      787.77    175.98 o 
 -11   5   3     4632.90     4572.60     92.90 o 
  -9   5   3      801.92      773.61     42.17 o 
  -7   5   3      434.60      325.75     22.66 o 
  -5   5   3      209.72      135.71     17.81 o 
  -3   5   3      698.92      599.37     45.55 o 
  -1   5   3     1283.08     1032.07     48.65 o 
   1   5   3    12989.09    14660.17    186.33 o 
   3   5   3     1905.61     1789.73     23.84 o 
   5   5   3      232.98      143.95     18.52 o 
   7   5   3        5.18       21.04     14.88 o 
   9   5   3      286.12      229.97     36.39 o 
  11   5   3      250.48      216.67     28.14 o 
  13   5   3       66.05       48.95     14.17 o 
  15   5   3      112.52       96.64     27.05 o 
 -12   6   3      494.07      418.21     43.48 o 
 -10   6   3    10985.16    11069.65    224.12 o 
  -8   6   3     1498.34     1414.24     42.05 o 
  -6   6   3      748.99      675.01     28.43 o 
  -4   6   3     1346.49     1253.61     32.73 o 
  -2   6   3     3874.80     3783.57     95.24 o 
   0   6   3     1223.67      892.32     57.97 o 
   2   6   3    12323.65    14147.75    231.88 o 
   4   6   3     1431.78     1435.07     23.25 o 
   6   6   3      163.46      150.03     14.94 o 
   8   6   3      135.92      144.60     16.17 o 
  10   6   3     1512.40     1440.17     36.23 o 
  12   6   3      317.31      277.83     26.01 o 
  14   6   3      189.98      161.92     26.49 o 
 -11   7   3     6547.72     6873.78     94.74 o 
  -9   7   3      311.09      216.86     27.79 o 
  -7   7   3     1489.13     1433.26     41.72 o 
  -5   7   3     2699.40     2900.57     53.31 o 
  -3   7   3     1613.46     1636.92     35.74 o 
  -1   7   3      620.26      516.55     42.44 o 
   1   7   3     5767.24     6207.95    140.78 o 
   3   7   3     2725.47     2712.16     98.34 o 
   5   7   3      197.33      199.56     11.77 o 
   7   7   3      683.50      729.90     32.59 o 
   9   7   3       46.50       59.48     13.41 o 
  11   7   3     1136.38     1078.74     40.05 o 
  13   7   3      231.71      239.13     34.16 o 
  15   7   3      485.20      565.21     69.36 o 
 -12   8   3      230.43      227.74     60.04 o 
 -10   8   3     7175.50     7751.67    134.63 o 
  -8   8   3     7678.66     7979.18     89.89 o 
  -6   8   3     2696.55     2624.61     57.95 o 
  -4   8   3     7085.78     7090.94     94.48 o 
  -2   8   3     3681.59     3625.14     54.76 o 
   0   8   3     4157.82     4184.18    111.80 o 
   2   8   3     4999.08     5107.56    143.89 o 
   4   8   3    18807.27    20235.63    343.68 o 
   6   8   3      225.38      236.95     11.93 o 
   8   8   3     2148.63     2168.89     43.14 o 
  10   8   3     1738.51     1837.14     69.79 o 
  12   8   3      901.02     1002.92     44.53 o 
  14   8   3      581.08      623.18     67.29 o 
 -11   9   3      381.72      409.93    136.64 o 
  -9   9   3      203.17      151.65     20.85 o 
  -7   9   3      798.99      727.38     34.62 o 
  -5   9   3     5571.39     5607.30     68.80 o 
  -3   9   3      957.04      910.09     29.28 o 
  -1   9   3      279.09      252.29     14.90 o 
   1   9   3       17.23       50.72     37.27 o 
   3   9   3     1403.57     1388.17     75.57 o 
   5   9   3     3493.07     3463.70    126.29 o 
   7   9   3     1142.10     1051.38     21.08 o 
   9   9   3      187.36      164.12     19.05 o 
  11   9   3      115.65      116.97     45.55 o 
  13   9   3       13.44       86.95     53.83 o 
 -12  10   3     1169.07     1041.39     96.27 o 
 -10  10   3      898.48      835.74     37.73 o 
  -8  10   3     1310.39     1265.68     42.05 o 
  -6  10   3      992.50     1036.99     41.85 o 
  -4  10   3     1262.30     1179.22     35.21 o 
  -2  10   3     1111.02     1278.71     30.36 o 
   0  10   3      924.98      945.12     59.01 o 
   2  10   3      352.03      406.82    105.59 o 
   4  10   3     3103.82     3336.37    109.73 o 
   6  10   3       31.72       60.04     50.72 o 
   8  10   3      839.16      811.58     91.10 o 
  10  10   3      182.75      199.79     43.48 o 
  12  10   3      374.35      425.46     62.11 o 
 -11  11   3     1156.46     1133.52     73.50 o 
  -9  11   3       63.88       51.62     18.57 o 
  -7  11   3     1602.08     1567.85     44.24 o 
  -5  11   3      533.40      528.48     34.08 o 
  -3  11   3      396.78      438.86     22.98 o 
  -1  11   3      516.51      590.37     29.94 o 
   1  11   3      186.49      238.09     41.41 o 
   3  11   3      680.96      721.52     59.01 o 
   5  11   3      655.35      744.29     65.22 o 
   7  11   3     1216.96     1298.11     80.74 o 
   9  11   3      177.24      218.42     55.90 o 
 -12  12   3      238.54      155.28     84.88 o 
 -10  12   3      850.29      832.28     49.69 o 
  -8  12   3       21.73       17.93     13.53 o 
  -6  12   3      492.45      491.52     46.58 o 
  -4  12   3      536.92      566.65     27.76 o 
  -2  12   3      490.58      508.87     21.10 o 
   0  12   3      511.10      526.90     46.58 o 
   2  12   3        3.11        9.32     32.09 o 
   4  12   3       91.02       82.81     48.65 o 
   6  12   3      201.36      219.46     43.48 o 
   8  12   3        1.66       18.63     36.23 o 
  -9  13   3      311.31      271.22    113.87 o 
  -7  13   3      255.23      210.14     83.85 o 
  -5  13   3      234.94      200.82     68.32 o 
  -3  13   3      295.11      291.92     40.37 o 
  -1  13   3      956.94     1098.32     65.22 o 
   1  13   3     1122.72     1203.91     70.39 o 
   3  13   3      488.17      412.00     47.62 o 
   7  13   3       23.32       20.70     49.69 o 
  -6  14   3      160.92      132.50     26.91 o 
  -4  14   3      688.37      592.12     48.65 o 
  -2  14   3       48.29       52.79     22.77 o 
   0  14   3     1808.40     1867.46     85.92 o 
   2  14   3       57.97       30.02     36.23 o 
   4  14   3      261.78      259.83     53.83 o 
  -1  15   3     1067.10     1146.98     66.25 o 
   1  15   3     2088.85     1962.69     84.88 o 
  -8   0   4    38205.00    44498.08    600.40 o 
  -6   0   4     2006.02     1574.50     51.76 o 
  -4   0   4     8057.76     7940.84     97.31 o 
   0   0   4    17407.06    18002.75    157.35 o 
   2   0   4    12067.39    11642.63    145.96 o 
   4   0   4    20496.99    22401.21    329.19 o 
   6   0   4     4296.77     4168.65    106.62 o 
   8   0   4     2022.48     1820.88     78.67 o 
  10   0   4     2170.94     2176.98     99.38 o 
  12   0   4     2138.11     2091.06     91.10 o 
  14   0   4      936.24     1009.30     70.39 o 
  16   0   4      546.01      495.85     60.04 o 
  -9   1   4      514.81      626.28    107.66 o 
  -7   1   4     4512.06     4528.07    190.47 o 
  -5   1   4     5475.81     5570.38     58.50 o 
  -3   1   4     9323.83     9961.50    109.73 o 
  -1   1   4     1149.69     1152.27     42.96 o 
   1   1   4      236.72      203.86     21.92 o 
   3   1   4      707.37      731.67     31.53 o 
   5   1   4      155.07      276.58     47.62 o 
   7   1   4     2043.14     2158.73     58.89 o 
   9   1   4      395.30      414.35     42.15 o 
  11   1   4      751.51      664.60     47.21 o 
  13   1   4      436.74      451.75     45.10 o 
  15   1   4       73.17       75.67     33.08 o 
 -10   2   4     4524.57     4163.48    115.94 o 
  -8   2   4    13506.52    14575.28    182.19 o 
  -6   2   4     1799.82     1789.46     39.34 o 
  -4   2   4      157.83      174.53     34.68 o 
  -2   2   4       56.91       66.69     14.14 o 
   0   2   4     1434.16     1423.83     29.28 o 
   2   2   4     7394.00     7926.75    123.19 o 
   4   2   4     6182.73     6739.22     92.84 o 
   6   2   4     8471.45     8958.81    124.02 o 
   8   2   4      318.70      307.84     64.18 o 
  10   2   4      397.16      408.41     37.06 o 
  12   2   4      915.03      949.57     65.22 o 
  14   2   4      386.04      420.16     45.37 o 
 -11   3   4     1150.63     1258.77    120.08 o 
  -9   3   4     1778.16     1470.99     62.11 o 
  -7   3   4     1360.49     1347.80     51.76 o 
  -5   3   4    10654.47    11141.60    132.50 o 
  -3   3   4     9443.60    10189.86    185.30 o 
  -1   3   4     4908.77     5246.21     61.59 o 
   1   3   4       85.21      103.43     12.76 o 
   3   3   4       70.45       59.86     24.33 o 
   5   3   4      308.20      273.93     29.28 o 
   7   3   4     2927.43     3063.12     67.32 o 
   9   3   4      110.33      140.71     29.90 o 
  11   3   4     1193.79     1114.58     49.91 o 
  13   3   4       78.58       81.17     29.59 o 
  15   3   4       65.95       79.87     26.33 o 
 -12   4   4     1869.22     1954.41     78.67 o 
 -10   4   4     5711.96     5836.32    138.71 o 
  -8   4   4     4145.88     3969.90     98.34 o 
  -6   4   4    10027.93    11036.01    150.10 o 
  -4   4   4     1549.49     1877.81     59.01 o 
  -2   4   4      260.58      212.21     35.20 o 
   0   4   4      721.09      609.85     17.08 o 
   2   4   4     4109.59     3898.35     81.26 o 
   4   4   4     4108.29     4125.00     65.10 o 
   6   4   4     5809.96     6274.45    126.81 o 
   8   4   4      197.82      194.78     33.41 o 
  10   4   4       92.70       84.83     22.08 o 
  12   4   4     1511.68     1496.84     66.62 o 
  14   4   4      514.93      505.30     38.54 o 
 -11   5   4     2465.24     2475.11     84.88 o 
  -9   5   4     6737.35     7365.28    152.17 o 
  -7   5   4     6300.96     6191.39    127.33 o 
  -5   5   4     1659.02     1485.48     57.97 o 
  -3   5   4     6999.23     6932.58    115.94 o 
  -1   5   4     6341.49     6376.69    132.50 o 
   1   5   4     2334.07     2349.85     80.74 o 
   3   5   4     2754.19     2853.83     38.59 o 
   5   5   4     3424.04     3487.86     55.04 o 
   7   5   4      434.63      507.68     32.31 o 
   9   5   4     1686.00     1637.03     38.05 o 
  11   5   4      618.84      575.17     66.28 o 
  13   5   4      270.27      264.53     29.87 o 
  15   5   4      244.05      195.61     31.33 o 
 -12   6   4     3835.75     3903.65    109.73 o 
 -10   6   4      307.51      291.92     40.37 o 
  -8   6   4     1658.32     1781.54     68.32 o 
  -6   6   4     2690.77     2785.66     79.71 o 
  -4   6   4      393.05      407.86     38.30 o 
  -2   6   4    10493.60    11416.96    198.75 o 
   0   6   4     2841.12     2926.44     91.10 o 
   2   6   4     1354.68     1326.06     69.36 o 
   4   6   4      117.47      106.07     10.87 o 
   6   6   4        3.01       12.86      9.51 o 
   8   6   4       24.36       27.14     13.27 o 
  10   6   4      198.29      202.38     24.28 o 
  12   6   4      413.29      365.08     39.34 o 
  14   6   4      170.39      178.31     75.05 o 
 -13   7   4      193.62      232.91     66.25 o 
 -11   7   4     7915.18     8182.65    118.05 o 
  -9   7   4    10230.26    10875.86    131.39 o 
  -7   7   4     4552.92     4634.77     77.42 o 
  -5   7   4     3736.73     3769.08    102.48 o 
  -3   7   4     6332.58     6751.42    142.85 o 
  -1   7   4     7766.71     8424.26    172.87 o 
   1   7   4     5217.60     5430.53    136.64 o 
   3   7   4     6901.98     7344.58    166.66 o 
   5   7   4     1546.15     1590.78     24.27 o 
   7   7   4      231.20      294.74     18.99 o 
   9   7   4     3537.76     3671.94     65.68 o 
  11   7   4      583.71      630.22     33.96 o 
  13   7   4     1198.55     1296.04     95.24 o 
 -12   8   4      198.65      176.03     27.11 o 
 -10   8   4      153.25      137.99     27.19 o 
  -8   8   4      813.92      836.26     34.62 o 
  -6   8   4     3302.42     3558.24     97.82 o 
  -4   8   4      274.40      329.19     50.72 o 
  -2   8   4      174.67      212.21     40.37 o 
   0   8   4      225.15      253.62     42.44 o 
   2   8   4      700.75      744.29     65.22 o 
   4   8   4     6433.62     6514.36    148.03 o 
   6   8   4      580.21      516.05     10.82 o 
   8   8   4      497.98      416.10     20.00 o 
  10   8   4       10.45       25.40     16.26 o 
  12   8   4       31.20       61.08     38.30 o 
 -13   9   4     1049.60     1071.41     63.15 o 
 -11   9   4      307.68      233.68     59.07 o 
  -9   9   4     6308.69     6411.01    116.38 o 
  -7   9   4      694.69      675.51     45.80 o 
  -5   9   4      582.96      571.42     46.58 o 
  -3   9   4      100.44       71.43     31.06 o 
  -1   9   4      463.08      473.08     49.69 o 
   1   9   4      170.56      149.07     36.23 o 
   3   9   4     2862.22     2834.31    110.76 o 
   5   9   4      176.20      230.84     47.62 o 
   7   9   4      208.12      269.15     61.08 o 
   9   9   4      123.72      119.05     32.09 o 
  11   9   4      467.13      455.48     67.29 o 
 -12  10   4      285.30      228.77     81.78 o 
 -10  10   4     2457.85     2410.42    104.04 o 
  -8  10   4       93.73       76.10     19.53 o 
  -6  10   4       93.81       58.49     17.16 o 
  -4  10   4      355.41      342.64     39.34 o 
  -2  10   4       89.87       98.34     46.58 o 
   0  10   4       78.67       67.29     33.13 o 
   2  10   4      866.62      870.58     79.71 o 
   4  10   4       76.87      131.47     45.55 o 
   6  10   4      975.38      872.65    186.33 o 
   8  10   4      169.44      189.44     50.72 o 
  10  10   4       23.39       41.41     40.37 o 
 -13  11   4      972.78      866.44     62.11 o 
 -11  11   4      405.18      439.95    144.92 o 
  -9  11   4     3048.52     3149.15     77.89 o 
  -7  11   4     2092.22     2154.20     81.78 o 
  -5  11   4     1702.33     1749.45     70.39 o 
  -3  11   4     1837.55     1816.73     72.46 o 
  -1  11   4      774.58      836.42     72.46 o 
   1  11   4     3783.53     3921.25    113.87 o 
   3  11   4     2570.38     2675.93    121.12 o 
   5  11   4     6043.41     5971.93    155.28 o 
   7  11   4       57.97      110.76     43.48 o 
   9  11   4      732.59      776.38     75.57 o 
 -12  12   4      631.40      624.21    144.92 o 
 -10  12   4     1210.74     1271.20     63.15 o 
  -8  12   4     1341.39     1414.05     64.18 o 
  -6  12   4     1925.96     2203.89    113.87 o 
  -4  12   4     1540.85     1531.03     77.64 o 
  -2  12   4     1399.59     1756.69     87.99 o 
   0  12   4     2244.99     2461.65    129.40 o 
   2  12   4     1026.25     1076.58     82.81 o 
   4  12   4      239.44      242.23     43.48 o 
   6  12   4     3327.31     3108.63    123.19 o 
   8  12   4      537.39      596.26     80.74 o 
 -11  13   4      165.73       90.06     48.65 o 
  -9  13   4       31.50       57.97     26.91 o 
  -7  13   4      268.78      267.08     34.16 o 
  -5  13   4      255.62      240.16     50.72 o 
  -3  13   4     1370.25     1427.51     71.43 o 
  -1  13   4       30.06       35.20     28.98 o 
   1  13   4       33.44       26.91     31.06 o 
   3  13   4       27.59       50.72     31.06 o 
   5  13   4      303.90      247.41     48.65 o 
   7  13   4      321.14      210.14     40.37 o 
  -8  14   4      483.69      526.90     43.48 o 
  -6  14   4      574.46      627.32     51.76 o 
  -4  14   4      234.55      203.93     33.13 o 
  -2  14   4     1342.46     1348.83     77.64 o 
   0  14   4      383.75      384.05     51.76 o 
   2  14   4      103.42      173.91     48.65 o 
   4  14   4       27.46       65.22     44.51 o 
  -5  15   4       69.89       24.84     21.74 o 
  -3  15   4      696.34      577.63     50.72 o 
  -1  15   4      205.65      112.83     38.30 o 
 -11   1   5     1571.92     1427.51     65.22 o 
  -7   1   5    21168.39    22980.60    174.21 o 
  -5   1   5    10127.58    10634.44    209.11 o 
  -3   1   5     2490.15     2292.51     57.97 o 
  -1   1   5     6475.21     6757.78     79.09 o 
   1   1   5     5038.84     5185.56     73.47 o 
   3   1   5     3175.75     3225.63     62.75 o 
   5   1   5     1798.91     1992.47     56.31 o 
   7   1   5     1183.09     1140.54     66.25 o 
   9   1   5      471.08      498.34     39.45 o 
  11   1   5      284.81      311.66     38.38 o 
  13   1   5     1911.58     2000.75     66.17 o 
  15   1   5      297.29      264.59     52.79 o 
 -12   2   5      990.78     1069.34     62.11 o 
 -10   2   5      826.96      842.63     68.32 o 
  -8   2   5     1610.59     1507.29     45.76 o 
  -4   2   5     3960.23     4574.93     52.97 o 
  -2   2   5      887.32      909.59     27.00 o 
   0   2   5     1358.02     1278.44     32.30 o 
   2   2   5      756.90      702.70     30.03 o 
   4   2   5     1246.16     1263.90     43.27 o 
   6   2   5      958.12     1036.31     47.17 o 
   8   2   5      438.18      472.02     36.99 o 
  10   2   5      107.32       96.65     26.96 o 
  12   2   5       65.86       85.73     26.57 o 
  14   2   5       52.38       59.77     31.98 o 
 -13   3   5     1295.97     1170.78     90.06 o 
 -11   3   5      335.28      374.73     97.31 o 
  -9   3   5      391.88      373.70     38.30 o 
  -7   3   5    20880.13    23192.09    256.72 o 
  -5   3   5     7402.60     6817.02     73.11 o 
  -3   3   5     4654.34     3789.53    193.58 o 
  -1   3   5    23306.22    24990.31    172.83 o 
   1   3   5     7964.57     7739.60     96.00 o 
   3   3   5     5336.10     5402.46     80.32 o 
   5   3   5     6296.56     6755.29    103.65 o 
   7   3   5     2553.69     2637.02     72.58 o 
   9   3   5      423.50      489.29     47.62 o 
  11   3   5     2926.77     2920.82    100.95 o 
  13   3   5     1218.78     1122.05     51.22 o 
 -12   4   5     2861.27     2734.94    118.01 o 
 -10   4   5     3911.46     3826.01    107.66 o 
  -8   4   5      419.91      263.97     38.30 o 
  -6   4   5     3139.65     3048.59     85.92 o 
  -4   4   5     2101.45     1934.74     67.29 o 
  -2   4   5     7473.32     7957.46     73.90 o 
   0   4   5     5708.44     5273.98     67.36 o 
   2   4   5     5003.85     4872.03     70.39 o 
   4   4   5     2555.65     2595.74     53.62 o 
   6   4   5     5317.12     5796.71     80.58 o 
   8   4   5     3923.24     4240.49     93.00 o 
  10   4   5     3440.17     3366.18    197.20 o 
  12   4   5      679.45      712.09     44.18 o 
  14   4   5      655.66      624.03     59.52 o 
 -13   5   5      824.81      949.26    206.00 o 
 -11   5   5     1306.94     1373.68     69.36 o 
  -9   5   5      989.25      894.39     64.18 o 
  -7   5   5     7545.41     8671.67    161.49 o 
  -5   5   5     1397.11     1548.62     64.18 o 
  -3   5   5      440.84      393.37     43.48 o 
  -1   5   5      684.82      651.13     55.90 o 
   1   5   5      358.26      275.71     27.95 o 
   3   5   5      661.68      638.65     25.92 o 
   5   5   5      100.16      143.59     22.95 o 
   7   5   5      265.08      280.52     33.67 o 
   9   5   5     1440.30     1364.94     43.05 o 
  11   5   5       95.94       44.84     22.58 o 
  13   5   5       48.32       53.42     21.38 o 
 -14   6   5     3482.93     3621.05    104.55 o 
 -12   6   5     3532.16     3659.35    107.66 o 
 -10   6   5     1930.14     1936.81     75.57 o 
  -8   6   5     3670.96     3627.26    101.45 o 
  -6   6   5      166.62      296.06     40.37 o 
  -4   6   5     7315.28     7845.60    154.24 o 
  -2   6   5     2061.36     2007.21     74.53 o 
   0   6   5     1579.95     1498.94     76.60 o 
   2   6   5      113.62      118.01     38.30 o 
   4   6   5       70.92      103.99     10.68 o 
   6   6   5      255.90      291.44     38.66 o 
   8   6   5     2607.63     2569.02     60.44 o 
  10   6   5       96.50      103.17     24.90 o 
  12   6   5      214.65      142.55     22.88 o 
 -13   7   5      143.15      158.38     49.69 o 
 -11   7   5     3117.84     3300.14     98.34 o 
  -9   7   5     1783.66     1701.83     69.36 o 
  -7   7   5      256.78      290.88     51.76 o 
  -5   7   5      496.89      573.49     46.58 o 
  -3   7   5     1713.96     1930.60     85.92 o 
  -1   7   5      226.35      159.42     35.20 o 
   1   7   5      427.69      418.21     55.90 o 
   3   7   5     3007.97     2895.39    106.62 o 
   5   7   5     1117.93     1196.35     22.45 o 
   7   7   5      651.86      704.45     29.91 o 
   9   7   5      159.01      153.96     23.43 o 
  11   7   5       73.51      132.50     51.76 o 
 -14   8   5      915.03      892.32     63.15 o 
 -12   8   5      525.75      495.85     51.76 o 
 -10   8   5     6385.94     6910.84    179.09 o 
  -8   8   5     4867.14     5052.70    131.47 o 
  -6   8   5     4328.94     4314.61    103.52 o 
  -4   8   5     3753.36     3876.74    110.76 o 
  -2   8   5     3780.73     3798.06    110.76 o 
   0   8   5     3878.96     3964.72    108.69 o 
   2   8   5     6054.31     6310.43    160.45 o 
   4   8   5     2975.46     3110.70    120.08 o 
   6   8   5     2502.83     2563.10    108.69 o 
   8   8   5     1131.02     1199.51     82.81 o 
  10   8   5      951.81     1066.23     82.81 o 
  12   8   5       99.66       96.27     57.97 o 
 -15   9   5      167.02      171.84     81.78 o 
 -13   9   5      920.65      887.15     60.04 o 
 -11   9   5     1207.20     1276.37     66.25 o 
  -9   9   5     1439.53     1435.79     71.43 o 
  -7   9   5     1418.90     1333.31     67.29 o 
  -5   9   5     1206.76     1250.49     72.46 o 
  -3   9   5      512.16      485.50     91.10 o 
  -1   9   5      163.28      137.68     40.37 o 
   1   9   5      483.87      473.08     54.86 o 
   3   9   5       24.02       31.06     39.34 o 
   5   9   5      312.81      372.66     59.01 o 
   7   9   5      209.35      278.46     57.97 o 
  11   9   5       93.03       28.98     51.76 o 
 -14  10   5       25.37       12.42     21.74 o 
 -12  10   5       38.61       32.09     24.84 o 
  -8  10   5     2009.66     2041.37     75.57 o 
  -6  10   5     1262.29     1289.83     65.22 o 
  -4  10   5      961.66     1028.97     64.18 o 
  -2  10   5      274.53      218.42     49.69 o 
   0  10   5     1982.86     2168.69     90.06 o 
   2  10   5     1513.38     1554.83     80.74 o 
   4  10   5     3054.18     2992.69    122.15 o 
   6  10   5       43.43       57.97     40.37 o 
   8  10   5       24.87       56.93     39.34 o 
  10  10   5      179.79      155.28     47.62 o 
 -15  11   5      188.09      198.75     64.18 o 
 -13  11   5      737.44      707.03    175.98 o 
 -11  11   5       51.67       85.92     27.95 o 
  -9  11   5      191.11      211.18     41.41 o 
  -7  11   5     1802.24     1914.04     79.71 o 
  -5  11   5      579.07      691.50     55.90 o 
  -3  11   5      603.59      592.12     56.93 o 
  -1  11   5     3206.96     3403.66    106.62 o 
   1  11   5      561.15      585.91     63.15 o 
   3  11   5      100.98      116.97     41.41 o 
   5  11   5     2348.51     2201.82    100.41 o 
   7  11   5       80.68       71.43     41.41 o 
   9  11   5       63.10       92.13     38.30 o 
 -14  12   5       40.95       30.02     16.56 o 
 -12  12   5       61.32      101.45     33.13 o 
 -10  12   5       27.87       37.27     32.09 o 
  -8  12   5     3889.86     3832.22    102.48 o 
  -6  12   5      284.41      244.30     40.37 o 
  -4  12   5      698.54      705.99     61.08 o 
  -2  12   5      885.19      837.46     70.39 o 
   0  12   5      906.93      843.67     72.46 o 
   2  12   5       28.71       50.72     32.09 o 
   4  12   5     1175.82     1096.25     79.71 o 
   6  12   5       57.50       27.95     47.62 o 
 -11  13   5      853.92      814.68     53.83 o 
  -9  13   5       76.96       23.81     18.63 o 
  -7  13   5     1573.47     1507.22     74.53 o 
  -5  13   5       40.34       28.98     26.91 o 
  -3  13   5      409.71      431.67     49.69 o 
  -1  13   5     1633.03     1737.03     91.10 o 
   1  13   5      275.80      254.65     45.55 o 
   3  13   5        5.49       -7.25     28.98 o 
   5  13   5      155.18       83.85     64.18 o 
  -8  14   5      677.79      581.77     48.65 o 
  -6  14   5      764.46      634.56     50.72 o 
  -4  14   5      240.62      160.45     45.55 o 
  -2  14   5      276.59      256.72     50.72 o 
   0  14   5      282.94      340.57     48.65 o 
   2  14   5      537.83      576.59     71.43 o 
 -12   0   6    10312.11    11375.55    214.28 o 
 -10   0   6     4859.28     5111.70    115.94 o 
  -8   0   6     8329.66     8091.97    130.43 o 
  -6   0   6    22085.73    22910.52    243.27 o 
  -4   0   6    15148.45    15886.85    185.30 o 
  -2   0   6      483.45      342.64     39.34 o 
   0   0   6    23861.20    26624.73    387.16 o 
   2   0   6     7386.54     7513.31    142.85 o 
   4   0   6     5104.47     5122.05    127.33 o 
   6   0   6     4985.12     4979.20    116.97 o 
   8   0   6     4068.96     4428.48    114.90 o 
  10   0   6      307.43      358.17     61.08 o 
  12   0   6     3927.14     3938.85    124.22 o 
  14   0   6      850.63      765.00     66.25 o 
 -13   1   6     1006.30     1158.36    199.79 o 
 -11   1   6      478.99      483.96     58.58 o 
  -9   1   6      857.04      842.32     52.28 o 
  -7   1   6     1958.37     2217.91     45.38 o 
  -5   1   6     1728.91     1697.56     40.38 o 
  -3   1   6    12328.23    14277.39    121.18 o 
  -1   1   6     1579.03     1686.01     41.86 o 
   1   1   6      474.82      496.43     28.74 o 
   3   1   6      165.81      239.16     29.68 o 
   5   1   6       15.66       58.65     27.42 o 
   7   1   6      806.58      814.15     42.70 o 
   9   1   6      904.61      942.89     59.14 o 
  11   1   6     1293.58     1213.50     57.43 o 
  13   1   6       21.74       45.46     25.18 o 
 -12   2   6     3050.86     3189.38    110.76 o 
 -10   2   6     3580.79     3336.37     95.24 o 
  -8   2   6     5796.67     5920.03    253.10 o 
  -6   2   6     6069.35     6149.06    108.69 o 
  -4   2   6     3739.34     4742.08     63.89 o 
  -2   2   6      311.12      285.14     23.30 o 
   0   2   6     1635.72     1718.03     60.04 o 
   2   2   6     3911.06     3942.56     68.65 o 
   4   2   6     2296.78     2321.78     60.11 o 
   6   2   6      567.59      580.29     41.42 o 
   8   2   6      595.64      628.81     49.17 o 
  10   2   6      153.54      176.39     57.45 o 
  12   2   6      375.30      342.95     36.80 o 
  14   2   6      419.36      411.77     42.45 o 
 -13   3   6      723.85      765.00    114.90 o 
 -11   3   6       59.86       81.78     30.02 o 
  -9   3   6      859.13     1116.96     55.90 o 
  -7   3   6     2207.01     2413.11     63.18 o 
  -5   3   6      244.50      248.39     22.58 o 
  -3   3   6    10695.46    11715.45    160.97 o 
  -1   3   6     2017.40     2003.50     52.46 o 
   1   3   6      832.42      844.44     32.29 o 
   3   3   6      256.29      245.66     27.12 o 
   5   3   6      313.45      303.81     33.50 o 
   7   3   6      175.27      206.51     26.77 o 
   9   3   6      402.08      315.19     40.24 o 
  11   3   6      109.08      101.24     28.43 o 
  13   3   6       80.41       67.25     28.57 o 
 -14   4   6      519.82      649.06    183.23 o 
 -12   4   6     2313.23     2391.26     87.99 o 
 -10   4   6     5567.00     5692.43    137.68 o 
  -8   4   6    10964.04    12445.92    210.14 o 
  -6   4   6     4946.58     5136.54    119.05 o 
  -4   4   6      822.17     1103.25     31.96 o 
  -2   4   6     1255.51     1218.02     64.70 o 
   0   4   6     3950.20     3935.08     60.06 o 
   2   4   6     4276.63     4466.42     73.33 o 
   4   4   6     4269.89     4601.17     69.85 o 
   6   4   6     1119.06     1237.89     66.25 o 
   8   4   6      180.44      222.10     31.41 o 
  10   4   6      850.53      879.06     51.73 o 
  12   4   6      281.27      384.11     35.51 o 
 -15   5   6      755.92      878.86    211.18 o 
 -13   5   6     1618.85     1578.64    100.41 o 
 -11   5   6     1799.62     1925.43     81.78 o 
  -9   5   6      760.47      633.53     52.79 o 
  -7   5   6     2165.99     1989.61     73.50 o 
  -5   5   6    10419.46    11014.27    192.54 o 
  -3   5   6     4118.74     4100.33    106.62 o 
  -1   5   6     7795.33     8018.30     87.63 o 
   1   5   6     5689.84     5911.89     90.06 o 
   3   5   6     3540.84     3822.53     72.20 o 
   5   5   6     1058.71     1082.56     40.60 o 
   7   5   6     1563.34     1650.67     49.36 o 
   9   5   6      372.12      386.43     38.78 o 
  11   5   6      222.54      245.29     49.78 o 
  13   5   6      133.21       67.29     38.30 o 
 -14   6   6      164.72      156.31     44.51 o 
 -12   6   6      206.66      215.32     39.34 o 
 -10   6   6      171.91      175.98     50.72 o 
  -8   6   6      201.07      187.37     38.30 o 
  -6   6   6     4895.94     5512.31    137.68 o 
  -4   6   6      708.04      624.21     54.86 o 
  -2   6   6     1717.59     1836.40     81.78 o 
   0   6   6      846.63      986.52    165.63 o 
   2   6   6       43.20       83.85     68.32 o 
   4   6   6      197.46      180.59     22.58 o 
   6   6   6      371.65      358.92     22.56 o 
   8   6   6       33.96       29.61     13.05 o 
  10   6   6       13.27       35.87     21.90 o 
  12   6   6      224.94      170.80     48.65 o 
 -15   7   6     3412.40     3426.43    145.96 o 
 -13   7   6     2072.01     2014.45     81.78 o 
 -11   7   6     2941.72     2982.34     96.27 o 
  -9   7   6     3727.51     3922.28    101.45 o 
  -7   7   6     1540.88     1316.74     70.39 o 
  -5   7   6     9515.39    10235.82    199.79 o 
  -3   7   6     3600.23     3788.74    119.05 o 
  -1   7   6     1001.96     1014.47     71.43 o 
   1   7   6     4166.69     4545.46    137.68 o 
   3   7   6     1982.60     1923.36     93.17 o 
   5   7   6     1164.54     1120.25     17.54 o 
   7   7   6     1106.14     1194.15     70.91 o 
   9   7   6      720.56      857.13     84.88 o 
  11   7   6      267.75      350.92     60.04 o 
 -16   8   6       82.62       99.38     34.16 o 
 -14   8   6      383.76      291.92     91.10 o 
 -12   8   6     1483.91     1524.81     73.50 o 
 -10   8   6     1284.09     1296.04     69.36 o 
  -8   8   6      761.90      844.70     74.53 o 
  -6   8   6      170.74      180.12     45.55 o 
  -4   8   6      108.76      125.26     40.37 o 
  -2   8   6     1368.91     1565.19     81.78 o 
   0   8   6     5082.25     5225.57    131.47 o 
   2   8   6       63.74       78.67     30.02 o 
   4   8   6       11.90       35.20     41.41 o 
   6   8   6       10.05       44.51     44.51 o 
   8   8   6      132.18      116.97     47.62 o 
  10   8   6      633.32      530.01     68.32 o 
 -15   9   6      113.17      134.57     51.76 o 
 -13   9   6      935.58     1014.47    125.26 o 
 -11   9   6     1033.44     1057.95     63.15 o 
  -9   9   6     1404.86     1285.69     66.25 o 
  -7   9   6     2039.88     2107.62     89.03 o 
  -5   9   6      545.64      422.35     46.58 o 
  -3   9   6     1057.49     1020.68     70.39 o 
  -1   9   6      849.40      726.69     57.97 o 
   1   9   6     2675.40     2607.61     97.31 o 
   3   9   6      367.49      399.58     54.86 o 
   5   9   6      640.27      691.50     97.31 o 
   7   9   6      175.08      183.23     55.90 o 
   9   9   6      638.48      542.43     74.53 o 
 -16  10   6      207.81      118.01     33.13 o 
 -14  10   6      882.91      763.96    182.19 o 
 -12  10   6      143.98      114.90     30.02 o 
 -10  10   6      256.48      305.38     40.37 o 
  -8  10   6      154.52      124.22     39.34 o 
  -6  10   6      222.57      233.95     39.34 o 
  -4  10   6      370.88      471.01     62.11 o 
  -2  10   6      444.83      394.40     64.18 o 
   0  10   6     1377.23     1260.84     72.46 o 
   2  10   6       12.39       35.20     34.16 o 
   4  10   6       64.37       32.09     41.41 o 
   6  10   6       21.86       43.48     39.34 o 
   8  10   6       14.19       65.22     55.90 o 
 -15  11   6      399.19      215.32     96.27 o 
 -13  11   6      701.73      718.41     55.90 o 
 -11  11   6      372.46      413.04     52.79 o 
  -9  11   6     5467.13     5681.05    128.36 o 
  -7  11   6     2111.73     2099.34     96.27 o 
  -5  11   6     1863.04     1880.92     90.06 o 
  -3  11   6      269.70      194.61     40.37 o 
  -1  11   6     1039.40     1033.11     72.46 o 
   1  11   6     2298.16     2305.34    131.47 o 
   3  11   6     2910.14     2829.14    109.73 o 
   5  11   6     1287.31     1301.22     92.13 o 
   7  11   6      594.57      626.28     66.25 o 
 -14  12   6     1179.97     1091.08     63.15 o 
 -12  12   6     1148.52     1163.54     69.36 o 
 -10  12   6       99.40       81.78     33.13 o 
  -8  12   6     3072.92     3120.02    180.12 o 
  -6  12   6     1676.98     1893.34     85.92 o 
  -4  12   6      644.02      628.35     56.93 o 
  -2  12   6     2879.25     3010.29    107.66 o 
   0  12   6      512.05      443.06     54.86 o 
   2  12   6      665.71      633.53     64.18 o 
   4  12   6      795.34      768.10     71.43 o 
   6  12   6     1049.47      982.38     80.74 o 
 -11  13   6       75.42       45.55     28.98 o 
  -9  13   6     1751.47     1688.37     83.85 o 
  -7  13   6      199.78      152.17     33.13 o 
  -5  13   6      286.94      247.41     44.51 o 
  -3  13   6      663.07      605.58     54.86 o 
  -1  13   6       44.22       35.20     42.44 o 
   1  13   6       74.73       65.22     33.13 o 
   3  13   6        9.77       50.72     34.16 o 
  -8  14   6      138.53      149.07     37.27 o 
  -6  14   6     1186.52     1061.06     67.29 o 
  -4  14   6      280.67      246.37     44.51 o 
  -2  14   6       82.36       86.95     37.27 o 
   0  14   6      158.83       91.10     57.97 o 
 -13   1   7     3099.88     3322.92    105.59 o 
 -11   1   7     5684.02     5828.12     96.62 o 
  -9   1   7     6066.89     6395.32     94.43 o 
  -7   1   7     4554.30     4764.64     84.37 o 
  -5   1   7     6732.24     6996.70     96.49 o 
  -3   1   7     1955.82     2804.43     54.66 o 
  -1   1   7     9764.40    10269.28    123.70 o 
   1   1   7     6414.61     6496.32     99.99 o 
   3   1   7     4020.00     3996.72     75.75 o 
   5   1   7     1013.24     1008.73     49.04 o 
   7   1   7      177.34      174.86     32.52 o 
   9   1   7      148.99      226.73     42.28 o 
  11   1   7      486.91      508.89     38.42 o 
  13   1   7      727.54      674.61     51.24 o 
 -14   2   7      148.11      240.16     73.50 o 
 -12   2   7     3096.72     3046.52     97.31 o 
 -10   2   7     4233.89     4293.43     79.19 o 
  -8   2   7      547.62      450.86     28.74 o 
  -6   2   7      408.39      424.41     26.61 o 
  -4   2   7      191.06      163.61     19.53 o 
  -2   2   7      262.91      262.09     24.60 o 
   0   2   7      142.22      106.67     21.26 o 
   2   2   7      497.58      533.21     97.31 o 
   4   2   7      172.12      124.11     29.98 o 
   6   2   7       15.84       39.20     34.85 o 
   8   2   7      128.62      217.04     28.84 o 
  10   2   7       60.55       59.07     23.63 o 
  12   2   7      332.71      328.83     35.31 o 
 -15   3   7     1302.12     1349.87     76.60 o 
 -13   3   7      966.83     1008.26    179.09 o 
 -11   3   7     1712.53     1702.86     78.67 o 
  -9   3   7     2084.82     1999.93     53.22 o 
  -7   3   7     5961.18     5996.45     86.04 o 
  -5   3   7     9965.42     9929.73    125.77 o 
  -3   3   7    12483.08    13039.37    192.03 o 
  -1   3   7     5163.14     5262.61     79.06 o 
   1   3   7    11173.78    12286.59    138.70 o 
   3   3   7     3815.75     4030.47     87.99 o 
   5   3   7     2884.72     3147.26     67.83 o 
   7   3   7     2185.76     2285.27     97.31 o 
   9   3   7     1426.67     1478.88     92.65 o 
  11   3   7      273.05      297.86     36.51 o 
 -16   4   7      850.71      996.87    206.00 o 
 -14   4   7     3905.69     3793.92    180.12 o 
 -12   4   7     3049.35     2751.50     90.06 o 
 -10   4   7     5132.24     5118.95    134.57 o 
  -8   4   7     4055.31     4040.29    131.47 o 
  -6   4   7     4503.12     4684.84     79.22 o 
  -4   4   7     6195.91     6229.82    229.81 o 
  -2   4   7     5747.62     5828.95    131.47 o 
   0   4   7     1252.06     1209.31     61.08 o 
   2   4   7     7122.20     7735.42    103.41 o 
   4   4   7     3530.29     3744.94     83.85 o 
   6   4   7     2497.42     2699.23     61.65 o 
   8   4   7     1988.84     2105.78     81.26 o 
  10   4   7     1198.03     1294.41    104.55 o 
  12   4   7      552.92      548.91     39.77 o 
 -15   5   7      777.11      810.54    143.89 o 
 -13   5   7      900.31      906.81     65.22 o 
 -11   5   7      656.96      594.19     52.79 o 
  -9   5   7      989.56      886.11     62.11 o 
  -7   5   7     2453.35     2397.47     89.03 o 
  -5   5   7      986.92      838.49     57.97 o 
  -3   5   7      752.22      616.31     24.33 o 
  -1   5   7      574.22      452.24     24.84 o 
   1   5   7     4727.29     4905.70    138.71 o 
   3   5   7      352.23      313.23     24.41 o 
   5   5   7       27.60       45.48     17.82 o 
   7   5   7       17.11       19.86     18.69 o 
   9   5   7        4.17       39.47     23.48 o 
  11   5   7      168.53      185.30     42.44 o 
 -16   6   7     2666.41     2804.29    219.46 o 
 -14   6   7      732.62      803.30    178.05 o 
 -12   6   7     3145.81     3285.65    105.59 o 
 -10   6   7     1625.97     1547.59     75.57 o 
  -8   6   7     1667.91     1550.69     75.57 o 
  -6   6   7     5692.73     6317.68    151.14 o 
  -4   6   7     1138.42     1078.65     70.39 o 
  -2   6   7      246.10      152.17     41.41 o 
   0   6   7     1853.76     1849.86     90.06 o 
   2   6   7     2726.44     2452.62    181.16 o 
   4   6   7       58.65       61.17     12.09 o 
   6   6   7      195.97      216.09     30.07 o 
   8   6   7       88.18      106.08     27.37 o 
  10   6   7       48.09       27.95     52.79 o 
 -17   7   7      315.54      305.38    108.69 o 
 -15   7   7     1641.42     1555.87    174.94 o 
 -13   7   7      448.94      446.16     54.86 o 
 -11   7   7     1211.65     1189.42     72.46 o 
  -9   7   7      943.04      966.85     65.22 o 
  -7   7   7     3160.83     3237.00    102.48 o 
  -5   7   7      626.70      646.99     56.93 o 
  -3   7   7      289.24      324.01     50.72 o 
  -1   7   7      286.59      266.04     60.04 o 
   1   7   7      281.35      171.84     37.27 o 
   3   7   7     2091.44     2180.08     96.27 o 
   5   7   7     1917.23     1993.49     81.31 o 
   7   7   7      884.33      929.59     72.46 o 
   9   7   7       84.78      174.94     53.83 o 
 -16   8   7     1431.59     1469.95     94.20 o 
 -14   8   7      253.28      226.70     75.57 o 
 -12   8   7     3042.52     3058.95     99.38 o 
 -10   8   7     2858.38     2861.23     96.27 o 
  -8   8   7     4269.67     4281.49    135.61 o 
  -6   8   7     5520.36     5622.04    134.57 o 
  -4   8   7     8644.35     9547.43    240.16 o 
  -2   8   7      324.80      278.46     42.44 o 
   0   8   7     5599.34     5906.72    174.94 o 
   2   8   7     5914.70     6013.34    145.96 o 
   4   8   7     3162.21     3411.94    138.71 o 
   6   8   7     1265.84     1425.44     94.20 o 
   8   8   7     1241.67     1084.86     84.88 o 
 -17   9   7      123.12      104.55     60.04 o 
 -13   9   7     2318.53     2533.08    133.54 o 
 -11   9   7      815.40      734.98     67.29 o 
  -9   9   7      341.05      327.12     47.62 o 
  -7   9   7      374.54      340.57     46.58 o 
  -5   9   7      183.37      136.64     35.20 o 
  -3   9   7      517.88      531.05     55.90 o 
  -1   9   7     4010.14     4130.35    119.05 o 
   1   9   7      335.33      357.14     49.69 o 
   3   9   7      319.44      293.99     78.67 o 
   5   9   7      129.43      153.21     52.79 o 
   7   9   7       82.46       31.06     38.30 o 
 -16  10   7       29.37       40.37     28.98 o 
 -14  10   7      209.83      149.07     65.22 o 
 -12  10   7      165.43      158.38     39.34 o 
 -10  10   7      505.49      511.38     49.69 o 
  -8  10   7      899.00      885.08     64.18 o 
  -6  10   7      134.21       95.24     32.09 o 
  -4  10   7     1529.31     1693.55     86.95 o 
  -2  10   7      177.71      151.14     43.48 o 
   0  10   7     1555.11     1620.05     95.24 o 
   2  10   7      649.67      683.22     70.39 o 
   4  10   7      128.24       96.27     37.27 o 
   6  10   7      197.85      130.43     44.51 o 
 -15  11   7      372.82      216.35     86.95 o 
 -13  11   7      431.91      407.86     53.83 o 
 -11  11   7      362.52      368.52     61.08 o 
  -9  11   7      422.06      488.60     57.97 o 
  -7  11   7       47.00      122.15     40.37 o 
  -5  11   7       32.48       62.11     26.91 o 
  -3  11   7      517.90      502.06     54.86 o 
  -1  11   7      403.91      412.00     55.90 o 
   1  11   7      943.36     1022.75     78.67 o 
   3  11   7       78.14      134.57     52.79 o 
   5  11   7      213.77      206.00     57.97 o 
 -14  12   7      110.20      130.43     34.16 o 
 -12  12   7      231.46      268.11     40.37 o 
 -10  12   7      279.53      265.01     39.34 o 
  -8  12   7      856.36      849.88     64.18 o 
  -6  12   7      346.12      351.96     59.01 o 
  -4  12   7      230.47      281.57     56.93 o 
  -2  12   7      770.62      801.23     71.43 o 
   0  12   7        9.26       64.18     47.62 o 
   2  12   7       72.08       42.44     36.23 o 
   4  12   7       20.43       69.36     39.34 o 
  -9  13   7      452.60      482.39     52.79 o 
  -7  13   7      851.08      855.06     65.22 o 
  -5  13   7     1119.50     1096.25     73.50 o 
  -3  13   7      178.71      141.82     38.30 o 
  -1  13   7      238.57      347.82     61.08 o 
   1  13   7       77.36       84.88     44.51 o 
  -4  14   7      206.39      210.14     50.72 o 
  -2  14   7       75.06       50.72     28.98 o 
 -12   0   8     5135.96     5288.72    135.61 o 
 -10   0   8    13362.93    13686.07    246.37 o 
  -8   0   8    15629.69    16187.05    270.18 o 
  -6   0   8    13449.81    14083.57    222.56 o 
  -4   0   8     4074.28     3583.78     94.20 o 
  -2   0   8     8544.44     9015.35    163.56 o 
   0   0   8     4131.10     4262.86    115.94 o 
   2   0   8     6745.93     7107.52    131.47 o 
   4   0   8     4057.44     4370.51    121.12 o 
   6   0   8     3291.66     3465.77    106.62 o 
   8   0   8     2132.89     2351.92    129.40 o 
  10   0   8     1460.02     1465.81     89.03 o 
 -15   1   8      641.11      573.49    113.87 o 
 -13   1   8     1637.53     1818.56    158.41 o 
 -11   1   8      519.95      567.70     47.31 o 
  -9   1   8     1225.56     1243.80     44.58 o 
  -7   1   8     2811.84     3126.64     69.36 o 
  -5   1   8     3104.08     3570.96     67.47 o 
  -3   1   8     2422.03     2483.76     59.01 o 
  -1   1   8      538.34      522.39     35.67 o 
   1   1   8      538.63      565.76     41.70 o 
   3   1   8     2320.65     2441.65     68.07 o 
   5   1   8      795.93      782.88     52.39 o 
   7   1   8      947.42     1019.67     50.04 o 
   9   1   8      516.31      628.29     47.43 o 
  11   1   8      125.48      127.81     29.90 o 
 -16   2   8      305.79      392.33     96.27 o 
 -14   2   8     1129.32     1375.75    245.34 o 
 -12   2   8     3447.48     3678.33     93.54 o 
 -10   2   8     4958.72     4980.06    106.09 o 
  -8   2   8     3907.11     3687.05     70.82 o 
  -6   2   8     1781.58     1585.61     45.01 o 
  -4   2   8      691.35      615.74     32.90 o 
  -2   2   8      512.08      585.99     34.08 o 
   0   2   8     3751.80     3706.12     72.21 o 
   2   2   8      261.87      309.47     43.02 o 
   4   2   8     2723.58     2694.99    121.63 o 
   6   2   8       83.65       66.97     23.29 o 
   8   2   8       15.84       35.15     27.38 o 
  10   2   8        8.18       34.86     23.67 o 
 -17   3   8     2057.86     2127.29     94.20 o 
 -15   3   8     1403.09     1546.55    282.60 o 
 -13   3   8      647.03      594.19    119.05 o 
 -11   3   8      385.67      383.64     49.39 o 
  -9   3   8       30.16       64.62     18.78 o 
  -7   3   8      871.38      821.70     70.39 o 
  -5   3   8     1173.46     1093.54     38.67 o 
  -3   3   8     2120.02     2098.42     50.96 o 
  -1   3   8      999.72     1177.02     68.32 o 
   1   3   8      166.44      135.88     25.84 o 
   3   3   8     3698.58     3506.69     70.88 o 
   5   3   8       27.73       60.83     22.37 o 
   7   3   8       20.80       22.52     21.30 o 
   9   3   8       74.74       73.10     39.34 o 
  11   3   8       76.73       69.36     38.30 o 
 -16   4   8      535.67      534.15    181.16 o 
 -14   4   8     3330.18     3765.97    130.43 o 
 -12   4   8      799.35      734.98     67.29 o 
 -10   4   8     5423.66     5716.24    136.64 o 
  -8   4   8     2018.63     2048.44     61.37 o 
  -6   4   8     3900.27     4224.16     73.62 o 
  -4   4   8     4042.94     4354.86     82.81 o 
  -2   4   8      839.90      832.83     34.96 o 
   0   4   8     2451.91     2646.19     53.12 o 
   2   4   8      636.66      668.65     66.77 o 
   4   4   8     4699.55     4806.46     86.88 o 
   6   4   8     1333.32     1444.09     64.97 o 
   8   4   8      466.78      571.55     67.29 o 
  10   4   8      305.48      374.06     36.06 o 
 -17   5   8     1012.85      979.28    228.77 o 
 -15   5   8     2142.55     2199.75     91.10 o 
 -13   5   8      573.29      590.05     54.86 o 
 -11   5   8     5237.90     5297.00    137.68 o 
  -9   5   8     3138.67     3140.72    101.45 o 
  -7   5   8     2557.08     2646.95     97.31 o 
  -5   5   8     3163.23     3231.13     61.47 o 
  -3   5   8     5854.64     6242.03     82.59 o 
  -1   5   8      296.53      275.79     30.40 o 
   1   5   8     8079.93     8424.71    104.67 o 
   3   5   8     6882.03     7351.22     82.55 o 
   5   5   8     1543.09     1620.24     48.58 o 
   7   5   8      299.44      313.73     32.83 o 
   9   5   8      151.64      154.76     28.68 o 
 -18   6   8      218.32      219.46     68.32 o 
 -16   6   8     1435.21     1448.21     83.85 o 
 -14   6   8      295.31      295.03     45.55 o 
 -12   6   8     2032.51     2119.01     94.20 o 
 -10   6   8       91.08      124.22     33.13 o 
  -8   6   8       45.81       80.74     39.34 o 
  -6   6   8     1078.00      950.29     69.36 o 
  -4   6   8     1652.01     1737.03     84.88 o 
  -2   6   8     1547.42     1569.98     36.62 o 
   0   6   8     2977.66     3068.56     39.33 o 
   2   6   8     1179.90     1180.11     30.02 o 
   4   6   8       33.05       30.65     22.26 o 
   6   6   8      100.52       77.46     19.95 o 
   8   6   8       77.25       89.03     49.69 o 
  10   6   8       25.45       16.56     46.58 o 
 -17   7   8     3737.22     3815.66    116.97 o 
 -15   7   8      236.96      218.42     57.97 o 
 -13   7   8     1682.43     1611.77     78.67 o 
 -11   7   8     2263.91     2381.94     99.38 o 
  -9   7   8     2766.59     2823.96     96.27 o 
  -7   7   8     2177.54     2154.20     92.13 o 
  -5   7   8     1757.93     1881.95    105.59 o 
  -3   7   8     1021.03      973.07     72.46 o 
  -1   7   8      472.61      495.85     59.01 o 
   1   7   8     2528.05     2559.99     99.38 o 
   3   7   8     1759.19     1845.72     98.34 o 
   5   7   8      489.29      659.41     83.85 o 
   7   7   8      482.89      509.31     63.15 o 
   9   7   8      230.78      209.11     47.62 o 
 -18   8   8       93.11       52.79     24.84 o 
 -16   8   8     1012.59     1120.06    241.20 o 
 -14   8   8      699.84      728.76     66.25 o 
 -12   8   8      912.77      881.97     63.15 o 
 -10   8   8     1059.72     1121.10     69.36 o 
  -8   8   8      148.57      118.01     37.27 o 
  -6   8   8      721.95      721.52     63.15 o 
  -4   8   8       23.72       54.86     51.76 o 
  -2   8   8      177.81      232.91     52.79 o 
   0   8   8      108.40       48.65     38.30 o 
   2   8   8       87.18       79.71     36.23 o 
   4   8   8      100.29      121.12     43.48 o 
   6   8   8       67.79       61.08     42.44 o 
   8   8   8       37.16       63.15     41.41 o 
 -17   9   8     2757.76     2808.43    112.83 o 
 -13   9   8      840.71      827.11     67.29 o 
 -11   9   8     1357.29     1358.15     79.71 o 
  -9   9   8      822.75      972.03     66.25 o 
  -7   9   8     1527.90     1667.67     86.95 o 
  -5   9   8     2203.35     2139.71     89.03 o 
  -3   9   8      546.25      582.80     65.22 o 
  -1   9   8      368.41      386.12     65.22 o 
   1   9   8       64.75      124.22     39.34 o 
   3   9   8      446.53      373.70     71.43 o 
   5   9   8      200.38      311.59     59.01 o 
   7   9   8      474.59      394.40     61.08 o 
 -16  10   8      192.96      144.92     74.53 o 
 -14  10   8      208.64      191.51     40.37 o 
 -12  10   8      362.35      330.22     42.44 o 
 -10  10   8       73.27       61.08     45.55 o 
  -8  10   8      423.74      453.41     48.65 o 
  -6  10   8       46.12       68.32     39.34 o 
  -4  10   8      839.31      892.32     71.43 o 
  -2  10   8      460.17      399.58     59.01 o 
   0  10   8       12.39      -16.56     38.30 o 
   2  10   8       12.71       19.67     37.27 o 
   4  10   8       85.73       55.90     44.51 o 
   6  10   8        9.42       42.44     35.20 o 
 -15  11   8      229.95      172.87     89.03 o 
 -13  11   8      610.63      610.75     55.90 o 
 -11  11   8      722.78      655.27     55.90 o 
  -9  11   8      818.36      721.52    186.33 o 
  -7  11   8     1132.67     1083.83     69.36 o 
  -5  11   8     1295.33     1271.20     77.64 o 
  -3  11   8     2341.64     2323.97    103.52 o 
  -1  11   8      173.22      186.33     43.48 o 
   1  11   8      809.75      765.00     74.53 o 
   3  11   8      282.74      221.53     47.62 o 
 -14  12   8      231.18      243.27     51.76 o 
 -12  12   8      494.49      433.74     49.69 o 
 -10  12   8      637.85      657.34     65.22 o 
  -8  12   8      766.76      781.56     64.18 o 
  -6  12   8     1515.17     1570.36     80.74 o 
  -4  12   8      564.76      428.56     80.74 o 
  -2  12   8     1170.91     1304.32     91.10 o 
   0  12   8      432.77      389.23     54.86 o 
   2  12   8      366.84      389.23     57.97 o 
 -11  13   8       98.81       49.69     25.88 o 
  -9  13   8      281.56      216.35     40.37 o 
  -7  13   8      148.09       94.20     35.20 o 
  -5  13   8       51.18       56.93     31.06 o 
  -3  13   8      306.08      210.14     49.69 o 
  -1  13   8       62.99       21.74     30.02 o 
 -15   1   9     2311.71     2593.12    105.59 o 
 -13   1   9     5872.32     6092.63    135.61 o 
 -11   1   9      781.25      795.81     58.82 o 
  -9   1   9     4677.77     4680.96     85.22 o 
  -7   1   9      632.80      669.99     36.58 o 
  -5   1   9     2485.69     2724.77     65.04 o 
  -3   1   9     2527.66     2538.79     62.84 o 
  -1   1   9     2601.85     2561.30     65.15 o 
   1   1   9     1563.63     1489.59     89.54 o 
   3   1   9      161.30      254.51     39.42 o 
   5   1   9     5763.00     5970.72     94.39 o 
   7   1   9      317.74      312.84     43.46 o 
   9   1   9      178.61      152.47     26.11 o 
 -16   2   9      284.54      257.76    100.41 o 
 -14   2   9      525.30      643.88    130.43 o 
 -12   2   9      902.92      814.11     53.11 o 
 -10   2   9     7963.45     8095.23    171.84 o 
  -8   2   9     1690.97     1595.15     52.16 o 
  -6   2   9      671.45      606.73     57.97 o 
  -4   2   9       74.48       47.58     21.25 o 
  -2   2   9      268.12      289.87     29.28 o 
   0   2   9      841.82      849.95     41.98 o 
   2   2   9     3139.34     3027.25     97.57 o 
   4   2   9       67.60       71.62     33.32 o 
   6   2   9       14.90       57.97     27.82 o 
   8   2   9      269.67      238.85     38.06 o 
  10   2   9       43.88       39.22     29.10 o 
 -17   3   9     2422.12     2066.21    182.19 o 
 -15   3   9     1441.28     1491.69     76.60 o 
 -13   3   9     1222.18     1115.92     71.43 o 
 -11   3   9     1970.10     1805.16     52.43 o 
  -9   3   9     4417.46     4371.72     81.74 o 
  -7   3   9     5799.48     6056.23     96.91 o 
  -5   3   9     7811.90     8104.90    113.92 o 
  -3   3   9     4279.48     4462.67    195.65 o 
  -1   3   9     6995.04     7376.62     88.04 o 
   1   3   9     1153.21     1047.21     41.91 o 
   3   3   9     6530.12     6988.49     95.69 o 
   5   3   9     2198.39     2373.81    100.41 o 
   7   3   9     1332.98     1338.21     54.71 o 
   9   3   9      517.02      446.80     75.76 o 
 -18   4   9      695.05      576.59    170.80 o 
 -16   4   9     4627.71     4110.68    239.13 o 
 -14   4   9     2561.25     2319.83     90.06 o 
 -12   4   9     1904.28     1785.68     82.81 o 
 -10   4   9     4842.40     4862.34    109.21 o 
  -8   4   9     9245.70     9618.13    138.20 o 
  -6   4   9     7475.70     7871.25    107.66 o 
  -4   4   9     4277.35     4301.15     73.15 o 
  -2   4   9     1528.92     1335.76     54.35 o 
   0   4   9      863.48      746.50     38.99 o 
   2   4   9     5619.72     5956.75     81.67 o 
   4   4   9     2573.60     2777.15     65.49 o 
   6   4   9     1060.27     1063.88     59.01 o 
   8   4   9      809.03      881.19     45.24 o 
 -19   5   9      632.55      767.07    138.71 o 
 -17   5   9     1700.65     1724.60    109.73 o 
 -15   5   9     2458.27     2786.69    177.02 o 
 -13   5   9      645.85      528.98     54.86 o 
 -11   5   9      854.30      850.91     61.08 o 
  -9   5   9     1435.05     1209.09     75.57 o 
  -7   5   9     2032.67     1699.40    114.90 o 
  -5   5   9     1723.56     1597.61     42.21 o 
  -3   5   9      727.41      623.21     28.98 o 
  -1   5   9     2113.84     2049.64     44.66 o 
   1   5   9       56.68       45.55     57.97 o 
   3   5   9        9.29        9.10     21.22 o 
   5   5   9      168.69      135.39     24.48 o 
   7   5   9       91.25       74.79     21.55 o 
   9   5   9       16.30        1.04     32.09 o 
 -18   6   9     1628.91     1807.42    105.59 o 
 -16   6   9     3511.74     3696.61    183.23 o 
 -14   6   9      456.85      393.37     52.79 o 
 -12   6   9     1683.07     1672.84     78.67 o 
 -10   6   9     3977.55     4092.05    135.61 o 
  -8   6   9     3104.76     3050.66    105.59 o 
  -6   6   9     3514.86     3262.88    112.83 o 
  -4   6   9      610.97      551.49     26.41 o 
  -2   6   9      519.88      439.34     50.72 o 
   0   6   9      500.58      433.94     20.31 o 
   2   6   9      180.71      145.48     32.61 o 
   4   6   9      426.13      389.59     34.78 o 
   6   6   9      108.63       71.43     40.37 o 
   8   6   9       90.91       90.06     37.27 o 
 -19   7   9      147.28      156.31     66.25 o 
 -17   7   9      198.80      239.13     66.25 o 
 -15   7   9      282.18      269.15     47.62 o 
 -13   7   9      490.10      373.70     53.83 o 
 -11   7   9     1016.51      889.22     77.64 o 
  -9   7   9     1398.07     1344.69     74.53 o 
  -7   7   9      587.95      521.73     54.86 o 
  -5   7   9     1125.33     1155.26     73.50 o 
  -3   7   9      513.97      393.37     53.83 o 
  -1   7   9      268.86      198.75     43.48 o 
   1   7   9     1367.70     1476.16     91.10 o 
   3   7   9      373.40      481.36     69.36 o 
   5   7   9      153.78      210.14     52.79 o 
   7   7   9      232.76      256.72     55.90 o 
 -18   8   9      776.76      536.22    211.18 o 
 -16   8   9      614.14      562.10     97.31 o 
 -14   8   9     1158.51     1181.14     84.88 o 
 -12   8   9     1040.29      994.80     70.39 o 
 -10   8   9     2609.98     2533.08    100.41 o 
  -8   8   9     2409.97     2153.17     86.95 o 
  -6   8   9     2310.68     2214.24     92.13 o 
  -4   8   9     3061.33     3304.28    113.87 o 
  -2   8   9     4463.99     4821.85    143.89 o 
   0   8   9     1312.24     1413.02     90.06 o 
   2   8   9     1887.36     1962.69     97.31 o 
   4   8   9     1295.29     1220.47     84.88 o 
   6   8   9     1655.74     1594.17    101.45 o 
 -17   9   9      256.54      204.96     72.46 o 
 -15   9   9      270.43      208.07     42.44 o 
 -13   9   9      254.74      209.11     39.34 o 
 -11   9   9      388.42      461.69     71.43 o 
  -9   9   9      450.83      422.35     51.76 o 
  -7   9   9      301.37      301.24     46.58 o 
  -5   9   9      236.55      280.53     46.58 o 
  -3   9   9      150.96      162.52     44.51 o 
  -1   9   9      171.25      154.24     44.51 o 
   1   9   9      614.76      452.37     64.18 o 
   3   9   9      180.11      166.66     50.72 o 
   5   9   9     1277.80     1631.44    128.36 o 
 -16  10   9      993.95      928.55     69.36 o 
 -14  10   9      426.34      516.55     55.90 o 
 -12  10   9     1011.61     1076.58     72.46 o 
 -10  10   9       28.22       27.95     30.02 o 
  -8  10   9      337.99      388.19     51.76 o 
  -6  10   9      260.25      280.53     47.62 o 
  -4  10   9     1429.68     1572.43    104.55 o 
  -2  10   9      722.38      787.77     72.46 o 
   0  10   9      473.81      405.79     57.97 o 
   2  10   9       42.52       85.92     60.04 o 
   4  10   9      107.04       79.71     40.37 o 
 -15  11   9      317.06      320.90     48.65 o 
 -13  11   9      306.41      293.99     45.55 o 
 -11  11   9      113.00       93.17     31.06 o 
  -9  11   9      988.33      947.19     67.29 o 
  -7  11   9      159.04      147.00     44.51 o 
  -5  11   9        9.39       43.48     33.13 o 
  -3  11   9      488.90      399.58     62.11 o 
  -1  11   9      227.31      268.11     64.18 o 
   1  11   9       62.96      130.43     56.93 o 
   3  11   9      469.98      428.56     73.50 o 
 -12  12   9      153.70      124.22     38.30 o 
 -10  12   9       10.51       22.77     28.98 o 
  -8  12   9      131.63      124.22     35.20 o 
  -6  12   9      200.83      200.82     44.51 o 
  -4  12   9      651.81      552.78     59.01 o 
  -2  12   9       64.77       66.25     37.27 o 
   0  12   9       21.06       60.04     52.79 o 
  -9  13   9      557.86      409.93    204.96 o 
  -7  13   9      438.14      412.00     66.25 o 
  -5  13   9       44.82       53.83     41.41 o 
 -16   0  10     2113.84     1969.94     86.95 o 
 -14   0  10     4037.94     4205.92    135.61 o 
 -12   0  10      748.81      763.96     62.11 o 
 -10   0  10     2109.02     2043.44     83.85 o 
  -8   0  10    13133.77    13934.51    183.23 o 
  -6   0  10    11005.54    11567.06    203.93 o 
  -4   0  10     8443.14     8478.09    140.78 o 
  -2   0  10     3521.00     3464.73    107.66 o 
   0   0  10     2819.68     2444.05     97.31 o 
   4   0  10    10941.44    11216.13    532.08 o 
   6   0  10     2836.22     2810.50    102.48 o 
   8   0  10     1421.56     1338.48     89.03 o 
 -17   1  10      712.24      624.21    184.26 o 
 -15   1  10      833.34      700.87    136.18 o 
 -13   1  10     3341.01     3467.84     94.53 o 
 -11   1  10     2638.04     2610.57     68.76 o 
  -9   1  10      805.05      808.87     41.86 o 
  -7   1  10     1374.09     1327.82     48.67 o 
  -5   1  10      550.94      490.55     34.76 o 
  -3   1  10      756.72      616.55     37.56 o 
  -1   1  10      816.49      693.93     43.19 o 
   1   1  10     1031.43      880.00     45.53 o 
   3   1  10      811.59      759.07     55.90 o 
   5   1  10      276.09      264.54     38.82 o 
   7   1  10      533.50      445.86     37.65 o 
 -18   2  10     1769.26     1645.93    109.73 o 
 -16   2  10     1336.39     1523.78    213.25 o 
 -14   2  10     6331.20     7236.75    137.24 o 
 -12   2  10      291.95      378.83     41.29 o 
 -10   2  10     1049.46     1078.26     47.56 o 
  -8   2  10     7961.45     8200.02    100.22 o 
  -6   2  10     4103.42     3895.01     69.54 o 
  -4   2  10     4727.49     4827.07     77.03 o 
  -2   2  10     1331.08     1322.81     49.69 o 
   0   2  10      223.61      147.23     22.24 o 
   2   2  10      147.03      101.01     23.98 o 
   4   2  10      438.67      411.47     39.85 o 
   6   2  10     2187.88     2113.23     65.16 o 
   8   2  10        7.49       16.06     20.89 o 
 -19   3  10     1430.67     1461.67    141.82 o 
 -17   3  10     3095.93     3149.01    128.36 o 
 -15   3  10     1014.45     1043.46    197.72 o 
 -13   3  10      748.21      657.72     56.59 o 
 -11   3  10     2653.81     2576.78    156.83 o 
  -9   3  10     1167.32     1134.34     48.64 o 
  -7   3  10     1487.95     1418.89     64.49 o 
  -5   3  10      712.91      611.13     60.04 o 
  -3   3  10      189.80      119.77     24.41 o 
  -1   3  10      406.44      287.04     28.63 o 
   1   3  10      828.61      779.60     47.90 o 
   3   3  10      898.25      793.37     42.88 o 
   5   3  10       69.06       53.51     21.70 o 
   7   3  10      287.70      226.54     36.31 o 
 -18   4  10      900.27      700.81    191.51 o 
 -16   4  10      555.53      495.85    151.14 o 
 -14   4  10     1649.79     1668.70     78.67 o 
 -12   4  10      386.64      290.88     43.48 o 
 -10   4  10     1851.91     1831.88     52.97 o 
  -8   4  10     2020.79     1981.02     59.25 o 
  -6   4  10      864.30      890.10     39.62 o 
  -4   4  10     1745.26     1648.85     46.69 o 
  -2   4  10      672.45      647.83     34.17 o 
   0   4  10     1005.32     1034.12     43.78 o 
   2   4  10     1623.68     1568.40     95.24 o 
   4   4  10      207.75      231.84     32.09 o 
   6   4  10     1110.46     1135.92     49.23 o 
   8   4  10      230.74      204.96     46.58 o 
 -19   5  10      735.01      721.52    240.16 o 
 -17   5  10     1318.58     1139.73    254.65 o 
 -15   5  10      974.48      899.57     68.32 o 
 -13   5  10      685.93      711.17     68.32 o 
 -11   5  10      667.54      514.48     55.90 o 
  -9   5  10     2263.32     2151.27    167.70 o 
  -7   5  10     1456.35     1462.17     60.04 o 
  -5   5  10     1221.62     1172.12     62.63 o 
  -3   5  10     1935.03     1973.67     61.59 o 
  -1   5  10     1494.59     1553.08     42.75 o 
   1   5  10     1556.38     1496.79    100.41 o 
   3   5  10     1645.19     1548.12     66.41 o 
   5   5  10      340.65      324.13     29.43 o 
   7   5  10      909.88      957.54     78.67 o 
 -20   6  10      163.93      153.21     66.25 o 
 -18   6  10      796.10      723.59    218.42 o 
 -16   6  10      546.86      605.58    145.96 o 
 -14   6  10       74.25       92.13     53.83 o 
 -12   6  10      174.30      123.19     38.30 o 
 -10   6  10       78.41       12.42     35.20 o 
  -8   6  10       97.80       59.01     24.84 o 
  -6   6  10      176.25      176.10     35.82 o 
  -4   6  10       23.56       23.01     13.97 o 
  -2   6  10       34.39       19.71     11.82 o 
   0   6  10     1141.71     1165.34     68.84 o 
   2   6  10       55.24       60.66     16.92 o 
   4   6  10      296.32      347.82     63.15 o 
   6   6  10      138.32      162.52     50.72 o 
 -19   7  10      515.92      443.06    171.84 o 
 -17   7  10     1333.47     1418.19    220.49 o 
 -15   7  10     4116.74     4056.86    126.29 o 
 -13   7  10      382.75      402.68     53.83 o 
 -11   7  10     2147.50     2218.38     97.31 o 
  -9   7  10      316.71      245.34     45.55 o 
  -7   7  10     2350.87     2167.66     90.06 o 
  -5   7  10     1169.47     1253.60     73.50 o 
  -3   7  10     2091.69     2107.62     98.34 o 
  -1   7  10      519.13      551.75     68.32 o 
   1   7  10      219.81      228.77     43.48 o 
   3   7  10      632.15      600.40     65.22 o 
   5   7  10      704.04      704.96     74.53 o 
 -18   8  10        3.77       15.53     38.30 o 
 -16   8  10       64.59       46.58     34.16 o 
 -14   8  10      217.01      155.28     41.41 o 
 -12   8  10       29.35       28.98     36.23 o 
 -10   8  10       47.14       28.98     51.76 o 
  -8   8  10      773.82      688.39     64.18 o 
  -6   8  10       62.96       53.83     52.79 o 
  -4   8  10       63.77      113.87     43.48 o 
  -2   8  10      106.80       85.92     41.41 o 
   2   8  10      422.20      424.42     69.36 o 
   4   8  10      332.79      339.54     56.93 o 
 -17   9  10      805.03      782.59    200.82 o 
 -15   9  10     1384.21     1411.98     82.81 o 
 -13   9  10      604.28      690.46     60.04 o 
 -11   9  10      302.35      440.99     65.22 o 
  -9   9  10      664.99      704.96     66.25 o 
  -7   9  10     2020.42     2048.61    122.15 o 
  -5   9  10     1592.65     1593.14    106.62 o 
  -3   9  10      523.37      593.16     76.60 o 
  -1   9  10      404.94      397.51     54.86 o 
   1   9  10      105.97       60.04     54.86 o 
   3   9  10      146.88      115.94     56.93 o 
 -16  10  10      206.73      250.51     45.55 o 
 -14  10  10       24.26       22.77     30.02 o 
 -12  10  10       38.29       67.29     43.48 o 
 -10  10  10       72.46       71.43     34.16 o 
  -8  10  10      843.57      933.73     77.64 o 
  -6  10  10      441.85      465.83     59.01 o 
  -4  10  10       89.76      119.05     52.79 o 
  -2  10  10      150.18      166.66     52.79 o 
   0  10  10      107.67       72.46     41.41 o 
   2  10  10      106.63       74.53     52.79 o 
 -13  11  10      533.29      491.71     55.90 o 
 -11  11  10      300.53      207.04     43.48 o 
  -9  11  10      779.23      742.22     72.46 o 
  -7  11  10     1038.90      898.53     71.43 o 
  -5  11  10      760.39      798.12     70.39 o 
  -3  11  10      718.76      668.72     65.22 o 
  -1  11  10      635.56      479.29     63.15 o 
 -10  12  10      758.56      810.54     73.50 o 
  -8  12  10      579.49      624.21     76.60 o 
  -6  12  10      512.21      486.53     68.32 o 
  -4  12  10      383.70      361.28     61.08 o 
 -17   1  11     3903.46     4097.23    153.21 o 
 -15   1  11     6009.53     6285.19    115.28 o 
 -13   1  11     7971.49     8593.96    129.53 o 
 -11   1  11     2157.11     2186.59     61.37 o 
  -9   1  11     2424.87     2561.12     67.23 o 
  -7   1  11     2853.06     3063.09     73.02 o 
  -5   1  11     1794.96     1851.51     55.50 o 
  -3   1  11     2076.23     2153.15     61.90 o 
  -1   1  11      312.16      289.50     34.32 o 
   1   1  11       32.98       52.39     27.56 o 
   3   1  11      654.61      580.19     59.52 o 
   5   1  11     1235.64     1203.54     51.51 o 
   7   1  11      535.50      584.67     71.43 o 
 -18   2  11      220.77      267.08     96.27 o 
 -16   2  11       68.69       87.99     68.32 o 
 -14   2  11       44.20       24.74     27.70 o 
 -12   2  11     3928.92     4262.30    103.87 o 
 -10   2  11      135.50      116.27     25.87 o 
  -8   2  11      182.77      212.60     35.71 o 
  -6   2  11       48.70       17.07     25.06 o 
  -4   2  11      386.66      342.45     30.84 o 
  -2   2  11      689.80      745.00     41.86 o 
   0   2  11      594.94      595.07     38.30 o 
   2   2  11      120.28      104.27     27.05 o 
   4   2  11      872.05      847.55     49.17 o 
   6   2  11       78.62       71.02     25.18 o 
 -19   3  11      398.46      246.37     71.43 o 
 -17   3  11     1431.46     1411.98    211.18 o 
 -15   3  11     1268.95     1079.69     74.53 o 
 -13   3  11     1273.71     1187.41     46.97 o 
 -11   3  11      675.78      597.69     50.13 o 
  -9   3  11      894.71      799.05     42.96 o 
  -7   3  11     5213.66     5544.26     88.96 o 
  -5   3  11     3697.17     3753.42    129.91 o 
  -3   3  11     1979.88     1911.52     54.39 o 
  -1   3  11     1557.70     1717.17     60.04 o 
   1   3  11     1631.44     1741.13     88.51 o 
   3   3  11      389.53      364.56     31.97 o 
   5   3  11     3778.17     3682.41     82.74 o 
 -20   4  11      497.52      288.81    120.08 o 
 -18   4  11      261.93      263.97     78.67 o 
 -16   4  11      784.71      714.27    140.78 o 
 -14   4  11      809.66      661.48     67.29 o 
 -12   4  11      792.97      737.45     53.40 o 
 -10   4  11     4085.76     4051.35     96.24 o 
  -8   4  11      673.01      694.87     40.91 o 
  -6   4  11     5917.65     5981.05    121.48 o 
  -4   4  11     1966.33     2014.84     51.50 o 
  -2   4  11     2594.18     2740.81     58.98 o 
   0   4  11      914.73      934.83     44.68 o 
   2   4  11      771.59      821.09     61.66 o 
   4   4  11      149.74      193.58     28.30 o 
   6   4  11      602.40      539.33     95.24 o 
 -19   5  11      690.77      717.38    179.09 o 
 -17   5  11      487.39      538.29    129.40 o 
 -15   5  11      382.50      478.25     56.93 o 
 -13   5  11     1175.28     1281.55     77.64 o 
 -11   5  11     1398.25     1302.25     75.57 o 
  -9   5  11      581.16      572.58     53.19 o 
  -7   5  11      559.60      598.93     48.58 o 
  -5   5  11      564.15      490.06     35.00 o 
  -3   5  11      364.35      358.52     29.87 o 
  -1   5  11      250.99      242.00     26.27 o 
   1   5  11       43.41       50.29     35.71 o 
   3   5  11       21.73       27.95     50.72 o 
   5   5  11      125.36      121.12     51.76 o 
 -20   6  11     1638.07     2041.37    101.45 o 
 -18   6  11      927.31     1005.16    111.80 o 
 -16   6  11     3173.41     3487.51    123.19 o 
 -14   6  11      872.04     1036.21     80.74 o 
 -12   6  11      902.70     1034.14     74.53 o 
 -10   6  11     1309.40     1373.68     91.10 o 
  -8   6  11     1253.41     1367.47     51.76 o 
  -6   6  11     4328.93     4211.08     74.85 o 
  -4   6  11     1047.43     1047.60     77.64 o 
  -2   6  11      201.74      220.51     43.48 o 
   0   6  11      130.59      106.16     17.77 o 
   2   6  11       44.55       95.24     54.86 o 
   4   6  11      136.68      129.40     52.79 o 
 -19   7  11      170.24      168.73     75.57 o 
 -17   7  11      285.53      307.45    106.62 o 
 -15   7  11      540.68      569.35     57.97 o 
 -13   7  11      180.88      145.96     42.44 o 
 -11   7  11      713.59      616.96    136.64 o 
  -9   7  11      441.54      346.78     49.69 o 
  -7   7  11      490.57      512.41     60.04 o 
  -5   7  11      221.28      149.07     45.55 o 
  -3   7  11      329.95      302.27     68.32 o 
  -1   7  11       82.20      134.57     63.15 o 
   1   7  11      349.79      284.67     44.51 o 
   3   7  11      123.40      109.73     35.20 o 
 -18   8  11      310.85      282.60    107.66 o 
 -16   8  11     1066.48      778.45     66.25 o 
 -14   8  11      973.05      966.85     71.43 o 
 -12   8  11      495.37      484.46     52.79 o 
 -10   8  11      405.69      436.84     57.97 o 
  -8   8  11     1568.84     1432.68    100.41 o 
  -6   8  11     2006.35     1839.51    114.90 o 
  -4   8  11     1180.36     1290.86     83.85 o 
  -2   8  11     1262.81     1112.81     77.64 o 
   0   8  11      530.99      554.85     78.67 o 
   2   8  11      889.89      855.06     78.67 o 
 -17   9  11       12.18       37.27     40.37 o 
 -15   9  11      175.64      166.66     53.83 o 
 -13   9  11      535.08      409.93     54.86 o 
 -11   9  11      241.57      303.31     47.62 o 
  -9   9  11      228.01      237.06     51.76 o 
  -7   9  11      100.51      106.62     34.16 o 
  -5   9  11      113.38      118.01     41.41 o 
  -3   9  11       45.96       85.92     50.72 o 
  -1   9  11      209.80      215.32     68.32 o 
   1   9  11      118.31      107.66     63.15 o 
 -14  10  11     1782.88     1955.45     97.31 o 
 -12  10  11       88.24      217.39     46.58 o 
 -10  10  11      532.86      514.48     59.01 o 
  -8  10  11      374.96      402.68     71.43 o 
  -6  10  11      592.30      679.08     65.22 o 
  -4  10  11      757.17      776.38     75.57 o 
  -2  10  11      473.75      499.99     63.15 o 
   0  10  11      145.79      255.69     54.86 o 
 -13  11  11     1063.08     1301.22     85.92 o 
 -11  11  11      315.39      372.66     54.86 o 
  -9  11  11      194.99      194.61     51.76 o 
  -7  11  11      431.93      447.20     59.01 o 
  -5  11  11      361.93      355.07     53.83 o 
  -3  11  11       77.96      112.83     36.23 o 
 -18   0  12     1017.70      761.89    163.56 o 
 -16   0  12     1303.49     1178.03    246.37 o 
 -14   0  12      681.17      666.65     89.03 o 
 -12   0  12      928.90     1051.74     67.29 o 
 -10   0  12      413.22      360.24     52.79 o 
  -8   0  12     2309.44     2414.03    304.34 o 
  -6   0  12     3436.85     3292.90    104.55 o 
  -4   0  12     2831.78     2764.96     90.06 o 
  -2   0  12     1269.76     1184.24     67.29 o 
   0   0  12     1491.63     1394.38     91.10 o 
   2   0  12     1465.48     1321.92     76.60 o 
   4   0  12      471.44      485.50     57.97 o 
 -19   1  12       32.51       26.91     28.98 o 
 -17   1  12       57.36      148.01     36.58 o 
 -15   1  12      123.76       88.79     20.99 o 
 -13   1  12      297.34      262.05     39.16 o 
 -11   1  12      227.57      290.11     32.72 o 
  -9   1  12       61.78       68.34     20.91 o 
  -7   1  12      504.43      627.74     50.40 o 
  -5   1  12      411.24      354.32     35.04 o 
  -3   1  12      493.46      536.65     45.75 o 
  -1   1  12      399.08      396.51     54.86 o 
   1   1  12      337.32      360.47     33.75 o 
   3   1  12      168.96      150.82     34.38 o 
   5   1  12      201.11      160.45     41.41 o 
 -20   2  12      594.78      625.25    179.09 o 
 -18   2  12     2025.70     2269.11    100.41 o 
 -16   2  12     1668.05     2015.85     83.44 o 
 -14   2  12     2923.60     3308.38    100.23 o 
 -12   2  12     1793.18     2197.32     82.27 o 
 -10   2  12       79.27      161.59     31.08 o 
  -8   2  12     5119.06     5532.90     87.69 o 
  -6   2  12     2017.28     2301.74     87.54 o 
  -4   2  12     2704.42     2712.62     66.73 o 
  -2   2  12     1151.23     1183.18     48.93 o 
   0   2  12      474.16      549.72     42.44 o 
   2   2  12       87.10       86.54     25.84 o 
   4   2  12      479.01      439.70     39.44 o 
 -19   3  12      586.30      597.30    171.84 o 
 -17   3  12      397.28      553.82     89.03 o 
 -15   3  12     2532.77     2690.53     85.40 o 
 -13   3  12     2407.91     2642.80     90.93 o 
 -11   3  12     3555.69     3839.52     77.22 o 
  -9   3  12      489.45      406.41     34.30 o 
  -7   3  12      283.37      357.35     30.84 o 
  -5   3  12     1782.72     1685.70     51.98 o 
  -3   3  12      551.33      549.34     36.51 o 
  -1   3  12      452.98      473.20     39.94 o 
   1   3  12      190.54      165.65     26.23 o 
   3   3  12       47.37       47.62     27.15 o 
   5   3  12       39.91      120.08     55.90 o 
 -20   4  12       40.33       44.51     31.06 o 
 -18   4  12      245.29      160.45     49.69 o 
 -16   4  12      399.56      334.36     49.69 o 
 -14   4  12     1359.47     1253.60     80.74 o 
 -12   4  12     2533.77     2459.27     65.00 o 
 -10   4  12      685.04      719.15     65.89 o 
  -8   4  12      619.11      689.43     44.77 o 
  -6   4  12      400.48      528.32     46.23 o 
  -4   4  12     1123.27     1168.04     63.15 o 
  -2   4  12      813.82      840.87     48.23 o 
   0   4  12      130.81      122.44     23.81 o 
   2   4  12       38.54       66.41     24.70 o 
   4   4  12      121.48      125.26     39.34 o 
 -19   5  12      320.29      348.85    100.41 o 
 -17   5  12      424.44      429.60     81.78 o 
 -15   5  12     1288.49     1286.72     80.74 o 
 -13   5  12     1595.32     1519.64     91.10 o 
 -11   5  12     3083.18     3219.43    119.05 o 
  -9   5  12     1026.48      917.73     61.66 o 
  -7   5  12      343.58      345.26     33.49 o 
  -5   5  12     1292.77     1322.10     48.65 o 
  -3   5  12     1055.38     1031.73     48.64 o 
  -1   5  12      998.74      943.83     38.07 o 
   1   5  12      598.24      522.76     61.08 o 
   3   5  12      144.04      112.83     43.48 o 
 -20   6  12      144.78      136.64     69.36 o 
 -18   6  12       98.57      155.28     63.15 o 
 -16   6  12      249.67      256.72     49.69 o 
 -14   6  12      154.84      153.21     60.04 o 
 -12   6  12      422.85      512.41     62.11 o 
 -10   6  12       86.55       55.90     40.37 o 
  -8   6  12      444.36      442.91     49.37 o 
  -6   6  12      797.63      795.22     59.40 o 
  -4   6  12      237.37      261.35     34.16 o 
  -2   6  12      179.43      134.21     31.57 o 
   0   6  12       91.70      107.66     34.16 o 
   2   6  12      109.81       92.13     53.83 o 
 -19   7  12     1032.86      681.15    277.43 o 
 -17   7  12      801.61      766.03     70.39 o 
 -15   7  12     1588.49     1498.94     86.95 o 
 -13   7  12     1218.62     1197.70     80.74 o 
 -11   7  12      570.97      616.97     66.25 o 
  -9   7  12     1356.26     1379.89     97.31 o 
  -7   7  12      310.62      201.86     47.62 o 
  -5   7  12     1893.38     1904.72     95.24 o 
  -3   7  12      789.54      613.86     99.38 o 
  -1   7  12      654.38      782.59     90.06 o 
   1   7  12      483.47      483.43     60.04 o 
 -16   8  12       18.70       30.02     36.23 o 
 -14   8  12      117.17       35.20     37.27 o 
 -12   8  12       29.65       69.36     40.37 o 
 -10   8  12      106.95      120.08     43.48 o 
  -8   8  12      114.32       94.20     38.30 o 
  -4   8  12      379.88      278.46     57.97 o 
  -2   8  12      133.11       79.71     40.37 o 
 -15   9  12      787.25      886.11     79.71 o 
 -13   9  12       53.35       62.11     33.13 o 
 -11   9  12      694.01      707.03    258.79 o 
  -9   9  12     1117.33     1203.91     81.78 o 
  -7   9  12      883.68      880.94     72.46 o 
  -5   9  12     1213.03     1268.09     85.92 o 
  -3   9  12      245.35      286.74     64.18 o 
  -1   9  12       14.92       46.58     41.41 o 
 -14  10  12      395.36      376.80     50.72 o 
 -12  10  12       43.36       48.65     36.23 o 
 -10  10  12       94.03      105.59     43.48 o 
  -8  10  12       80.79       87.99     43.48 o 
  -6  10  12     1012.51     1093.15     77.64 o 
  -4  10  12       59.36       50.72     32.09 o 
  -9  11  12      478.87      461.69     60.04 o 
  -7  11  12      589.31      552.78     71.43 o 
 -19   1  13      148.86      101.45     45.55 o 
 -17   1  13     2319.39     2295.93    146.48 o 
 -15   1  13     1107.13     1189.17     80.41 o 
 -13   1  13     4085.84     4377.45    127.73 o 
 -11   1  13     2548.47     2592.36     68.06 o 
  -9   1  13      649.39      705.07     40.81 o 
  -7   1  13      400.74      448.13     42.46 o 
  -5   1  13      143.75      167.16     25.79 o 
  -3   1  13     1791.51     1749.37     72.80 o 
  -1   1  13      616.57      650.98     42.28 o 
   1   1  13      488.14      533.79     78.67 o 
   3   1  13      196.02      232.76     33.25 o 
 -20   2  13       76.93       30.02     25.88 o 
 -18   2  13      324.53      472.04    134.57 o 
 -16   2  13      492.59      610.27     56.41 o 
 -14   2  13      534.89      578.60     52.61 o 
 -12   2  13      323.19      374.23     48.14 o 
 -10   2  13        9.86       22.14     23.12 o 
  -8   2  13      564.91      482.97     38.30 o 
  -6   2  13     1105.79      989.54     63.33 o 
  -4   2  13      346.29      334.46     46.07 o 
  -2   2  13      531.73      539.99     42.59 o 
   0   2  13        8.93       28.21     23.12 o 
   2   2  13       36.60       45.41     26.57 o 
 -21   3  13      221.23      126.29     52.79 o 
 -19   3  13      325.81      167.70     84.88 o 
 -17   3  13      581.65      495.85    175.98 o 
 -15   3  13      830.74      813.97    109.71 o 
 -13   3  13      917.05      838.02     46.27 o 
 -11   3  13      599.55      609.46     39.80 o 
  -9   3  13     1382.52     1360.04     97.82 o 
  -7   3  13      629.27      688.59     45.70 o 
  -5   3  13     1794.52     1727.66     91.61 o 
  -3   3  13     1269.39     1353.15     61.75 o 
  -1   3  13      421.78      421.75     38.30 o 
   1   3  13      495.57      521.63     35.62 o 
   3   3  13      437.69      401.65     56.93 o 
 -20   4  13      185.48       52.79     32.09 o 
 -18   4  13      367.30      245.34     85.92 o 
 -16   4  13      373.81      429.60     59.01 o 
 -14   4  13      984.45      923.87     69.75 o 
 -12   4  13     1673.72     1607.78    108.69 o 
 -10   4  13      334.05      398.88     45.56 o 
  -8   4  13      180.12      189.54     31.37 o 
  -6   4  13     1514.88     1503.75     64.92 o 
  -4   4  13     1950.93     1978.04     77.09 o 
  -2   4  13      809.01      904.12     43.11 o 
   0   4  13      421.45      443.75     34.01 o 
   2   4  13      183.59      190.47     46.58 o 
 -19   5  13      268.11      303.31    103.52 o 
 -15   5  13      528.20      718.41     63.15 o 
 -13   5  13      496.88      639.74     70.39 o 
 -11   5  13       67.32       94.67     29.17 o 
  -9   5  13      124.92       99.38     27.05 o 
  -7   5  13     1235.56     1318.55     58.45 o 
  -5   5  13      435.57      443.84     29.94 o 
  -3   5  13       60.94       38.34     19.03 o 
  -1   5  13      106.45      119.05     50.72 o 
   1   5  13       40.74       54.86     36.23 o 
 -18   6  13      753.33      851.95    202.89 o 
 -16   6  13      785.11     1012.40     75.57 o 
 -14   6  13      883.15      796.05     71.43 o 
 -12   6  13     1002.74     1255.67     78.67 o 
 -10   6  13     2351.36     2788.34     65.03 o 
  -8   6  13      141.10       89.03     28.98 o 
  -6   6  13     1170.43     1138.43     54.84 o 
  -4   6  13     1025.13      986.52     77.64 o 
  -2   6  13      430.71      552.78     76.60 o 
   0   6  13       75.43      101.45     41.41 o 
 -17   7  13       43.72       66.25     34.16 o 
 -13   7  13       51.08       16.56     31.06 o 
 -11   7  13       52.04       48.65     36.23 o 
  -9   7  13     1162.04     1299.15     82.81 o 
  -7   7  13      863.38      847.81     77.64 o 
  -5   7  13      117.55      200.82     54.86 o 
  -3   7  13      426.81      509.31     71.43 o 
  -1   7  13       25.93        0.00     34.16 o 
 -16   8  13      553.57      473.08     71.43 o 
 -14   8  13      287.61      276.39     49.69 o 
 -12   8  13      587.74      514.48     55.90 o 
 -10   8  13     1427.31     1330.20     83.85 o 
  -8   8  13      201.46      217.39     47.62 o 
  -6   8  13      352.70      384.05     59.01 o 
  -4   8  13     1962.41     2097.27    109.73 o 
  -2   8  13      331.00      271.22     55.90 o 
 -13   9  13      207.59      142.85     46.58 o 
 -11   9  13       71.45       77.64     33.13 o 
  -9   9  13      108.28       64.18     33.13 o 
  -7   9  13      146.90       96.27     38.30 o 
  -5   9  13      110.10       68.32     37.27 o 
 -10  10  13      237.62      256.72     53.83 o 
  -8  10  13      639.01      610.75     67.29 o 
 -20   0  14      496.05      223.60    138.71 o 
 -18   0  14      146.24       60.04     30.02 o 
 -16   0  14      331.58      361.28    136.64 o 
 -14   0  14      375.77      392.33     47.62 o 
 -12   0  14      816.98      885.08     73.50 o 
 -10   0  14     1365.60     1212.19     82.81 o 
  -8   0  14      876.73      762.92    129.40 o 
  -6   0  14      379.29      358.17     48.65 o 
  -4   0  14     2438.07     2317.76     94.20 o 
  -2   0  14     1843.99     1865.39     87.99 o 
   0   0  14      878.91      985.49     75.57 o 
 -19   1  14      189.14      132.38     42.59 o 
 -17   1  14       13.01       32.09     20.70 o 
 -15   1  14       25.46       64.28     24.12 o 
 -13   1  14       39.87       61.65     26.61 o 
 -11   1  14      124.23      121.18     26.57 o 
  -9   1  14       69.91       82.14     24.60 o 
  -7   1  14      236.07      182.44     31.83 o 
  -5   1  14      156.82      186.55     25.36 o 
  -3   1  14      193.87      223.88     29.28 o 
  -1   1  14      227.35      228.49     31.37 o 
   1   1  14      185.83      183.42     35.20 o 
 -20   2  14      518.56      503.10    167.70 o 
 -18   2  14      288.67      292.50     57.15 o 
 -16   2  14     1687.49     2025.39     99.89 o 
 -14   2  14      531.20      781.83     61.68 o 
 -12   2  14     1983.13     2255.89     87.69 o 
 -10   2  14     1120.31     1260.84     75.68 o 
  -8   2  14      439.01      577.53     39.89 o 
  -6   2  14      186.88      243.80     38.04 o 
  -4   2  14      651.52      636.15     38.54 o 
  -2   2  14      845.42      853.35     49.17 o 
   0   2  14      358.18      360.62     76.09 o 
 -19   3  14      501.48      466.86    177.02 o 
 -17   3  14      192.27      230.48     39.07 o 
 -15   3  14      929.44     1105.46     70.39 o 
 -13   3  14      417.76      471.72     51.66 o 
 -11   3  14      898.28     1061.26     47.98 o 
  -9   3  14      704.73      859.33     48.99 o 
  -7   3  14      182.58      218.91     28.92 o 
  -5   3  14      164.42      138.29     47.62 o 
  -3   3  14        4.21       24.09     25.17 o 
  -1   3  14       87.98       53.83     30.02 o 
 -18   4  14      321.75      191.51     66.25 o 
 -16   4  14      971.41      825.04     71.43 o 
 -14   4  14      559.71      480.62     65.52 o 
 -12   4  14      543.13      459.15     65.64 o 
 -10   4  14      171.11      148.31     29.58 o 
  -8   4  14      197.48      296.86     31.81 o 
  -6   4  14      644.55      636.37     38.40 o 
  -4   4  14       92.20      151.14     23.82 o 
  -2   4  14     1226.81     1296.04     86.95 o 
   0   4  14       81.11       75.57     51.76 o 
 -17   5  14      713.58      858.16     87.99 o 
 -15   5  14     1352.97     1359.19     84.88 o 
 -13   5  14      702.60      731.04     64.37 o 
 -11   5  14     1370.06     1363.33     65.41 o 
  -9   5  14      295.87      295.97     55.49 o 
  -7   5  14      123.66      183.55     45.55 o 
  -5   5  14      755.52      818.82     73.50 o 
  -3   5  14     1068.33     1020.68     78.67 o 
  -1   5  14      135.30      128.36     49.69 o 
 -16   6  14      308.23      331.26     56.93 o 
 -14   6  14      155.03      155.28     48.65 o 
 -12   6  14       47.63       45.55     37.27 o 
 -10   6  14      176.28      111.03     28.43 o 
  -8   6  14      221.21      159.40     38.54 o 
  -6   6  14      121.16      119.05     44.51 o 
  -4   6  14      134.35       98.34     38.30 o 
  -2   6  14      300.10      336.43     55.90 o 
 -15   7  14      346.71      271.22     51.76 o 
 -13   7  14      743.37      751.54     69.36 o 
 -11   7  14     1090.10      946.15     79.71 o 
  -9   7  14      157.15      153.21     54.86 o 
  -7   7  14      139.41       99.38     50.72 o 
  -5   7  14     1095.86     1143.87     82.81 o 
  -3   7  14      896.36      855.06     98.34 o 
 -10   8  14      122.44      128.36     51.76 o 
  -8   8  14      199.34      130.43     45.55 o 
  -6   8  14      362.38      277.43     55.90 o 
 -19   1  15       25.55       44.77     14.89 o 
 -17   1  15      752.77      767.76     91.61 o 
 -15   1  15     1472.87     1532.27     58.92 o 
 -13   1  15     1251.50     1321.96     55.38 o 
 -11   1  15     1357.54     1286.64     54.03 o 
  -9   1  15      762.57      831.70     45.96 o 
  -7   1  15      266.06      280.93     43.24 o 
  -5   1  15      290.02      305.83     32.52 o 
  -3   1  15      327.11      284.27     34.62 o 
 -18   2  15       68.52       48.65     39.34 o 
 -16   2  15      155.73      222.89     39.91 o 
 -14   2  15      123.34      144.02     32.61 o 
 -12   2  15       30.23       27.95     24.45 o 
 -10   2  15       62.47       99.66     27.83 o 
  -8   2  15      146.06      146.34     25.34 o 
  -6   2  15       18.43       44.83     28.29 o 
  -4   2  15        9.97       43.25     25.87 o 
  -2   2  15      569.56      604.93     40.96 o 
 -17   3  15      154.69      173.30     38.11 o 
 -15   3  15      708.66      721.61     59.78 o 
 -13   3  15      653.23      497.85     53.18 o 
 -11   3  15      601.63      567.87     41.48 o 
  -9   3  15      955.89      961.25     45.27 o 
  -7   3  15      588.37      523.10     46.07 o 
  -5   3  15      168.64      156.49     30.64 o 
  -3   3  15      793.76      664.47     61.51 o 
 -18   4  15      494.92      281.57     51.76 o 
 -16   4  15      692.95      514.03     53.12 o 
 -14   4  15      202.33      206.69     40.22 o 
 -12   4  15      235.81      218.00     45.03 o 
 -10   4  15      707.55      668.81     39.75 o 
  -8   4  15      533.67      528.42     37.31 o 
  -6   4  15      581.97      554.15     37.27 o 
  -4   4  15      275.51      261.90     51.76 o 
 -17   5  15       16.29       12.42     28.98 o 
 -15   5  15     1136.03     1404.73     82.81 o 
 -13   5  15        7.72       31.59     25.36 o 
 -11   5  15      252.34      271.87     50.84 o 
  -9   5  15       64.27       75.17     22.13 o 
  -7   5  15       93.23       86.95     27.95 o 
  -5   5  15       11.09       22.77     33.13 o 
 -14   6  15      530.10      626.28     62.11 o 
 -12   6  15      160.72      257.76     54.86 o 
 -10   6  15      434.28      519.66     59.01 o 
  -8   6  15      515.62      621.11     70.39 o 
  -6   6  15      266.46      256.72     52.79 o 
 -13   7  15       43.76       13.46     32.09 o 
 -11   7  15      101.26       99.38     49.69 o 
  -9   7  15      235.48      274.32     52.79 o 
 -16   0  16      208.41      221.53     67.29 o 
 -14   0  16     1005.35      863.34     69.36 o 
 -12   0  16      436.15      379.91     48.65 o 
 -10   0  16      374.31      431.67     51.76 o 
  -8   0  16      956.07      923.38     70.39 o 
  -6   0  16      812.71      780.52     62.11 o 
 -17   1  16      144.78      147.97     54.97 o 
 -15   1  16      115.50       58.20     21.01 o 
 -13   1  16      212.08      368.71     35.45 o 
 -11   1  16      188.57      164.07     26.53 o 
  -9   1  16      149.45      162.91     32.11 o 
  -7   1  16      180.83      190.99     26.35 o 
  -5   1  16      208.00      204.88     33.30 o 
 -16   2  16      699.29      806.46    134.06 o 
 -14   2  16     1812.85     2028.30     93.02 o 
 -12   2  16      280.24      331.83     31.81 o 
 -10   2  16      383.18      486.18     48.96 o 
  -8   2  16      271.30      305.23     33.98 o 
  -6   2  16      217.19      218.50     33.64 o 
 -15   3  16      356.33      436.89     73.50 o 
 -13   3  16      145.09      164.15     29.58 o 
 -11   3  16      351.03      391.57     37.72 o 
  -9   3  16      511.44      572.12     40.79 o 
  -7   3  16      359.47      370.88     35.20 o 
 -14   4  16      805.92      647.13     59.07 o 
 -12   4  16      360.96      285.09     40.31 o 
 -10   4  16      272.91      249.83     27.83 o 
  -8   4  16      140.26      106.62     35.20 o 
 -13   5  16      319.06      349.77     98.34 o 
 -11   5  16      238.56      285.71     53.83 o 
  -9   5  16      557.50      674.93     67.29 o 
                                                 
